# Supplementary material for: A Genome-Wide Investigation of Expression Characteristics of Natural Antisense Transcripts in Liver and Muscle Samples of Pigs
Source: PLoS One. 2012 Dec 20;7(12):e52433. doi: 10.1371/journal.pone.0052433 (PMC3527515; doi:10.1371/journal.pone.0052433)
Supplement: Table S1 — GO functional annotation of genes with antisense expression. (XLS) [file pone.0052433.s001.xls]

## Sheet: Sheet1
Table S1. GO functional annotations of genes with antisense expression
	Term	count	%	P-value	Corrected P-value
Cellular Component	intracellular	6318	70	6.8e-259	6.4e-256
	intracellular part	6144	68	3.1e-251	1.5e-248
	cytoplasm	4557	50.5	1.3e-228	4e-226
	intracellular membrane-bounded organelle	4786	53	1.1e-187	2.7e-185
	membrane-bounded organelle	4789	53	1.6e-187	3.1e-185
	cytoplasmic part	3195	35.4	1.9e-177	2.9e-175
	intracellular organelle	5207	57.7	1.5e-166	2.1e-164
	organelle	5210	57.7	1.6e-165	1.9e-163
	intracellular organelle part	2699	29.9	6.2e-122	6.5e-120
	organelle part	2708	30	4e-120	3.7e-118
	membrane-enclosed lumen	1352	15	1.6e-113	1.4e-111
	organelle lumen	1325	14.7	1.1e-110	8.6e-109
	intracellular organelle lumen	1292	14.3	2.4e-106	1.8e-104
	nuclear part	1286	14.2	2.3e-91	1.6e-89
	nuclear lumen	1033	11.4	1.4e-75	8.7e-74
	cell part	7459	82.6	2.7e-69	1.6e-67
	cell	7459	82.6	4.1e-69	2.3e-67
	cytosol	943	10.4	6.8e-67	3.6e-65
	mitochondrion	790	8.7	5.4e-63	2.7e-61
	nucleus	2935	32.5	5.3e-59	2.5e-57
	nucleoplasm	644	7.1	3.5e-52	1.6e-50
	organelle membrane	752	8.3	3.4e-44	1.5e-42
	mitochondrial part	448	5	8.1e-42	3.3e-40
	nucleolus	498	5.5	7.7e-36	3e-34
	organelle envelope	451	5	9.4e-36	3.6e-34
	envelope	452	5	1.2e-35	4.3e-34
	macromolecular complex	1837	20.3	6.4e-35	2.2e-33
	nucleoplasm part	399	4.4	6.8e-30	2.3e-28
	endomembrane system	528	5.8	3.1e-28	1e-26
	ribonucleoprotein complex	371	4.1	4e-28	1.3e-26
	mitochondrial matrix	188	2.1	1.2e-26	3.7e-25
	mitochondrial lumen	188	2.1	1.2e-26	3.7e-25
	endoplasmic reticulum	622	6.9	6.9e-26	2.1e-24
	mitochondrial envelope	308	3.4	7.6e-26	2.2e-24
	Golgi apparatus	572	6.3	9.5e-26	2.6e-24
	mitochondrial membrane	287	3.2	4e-23	1.1e-21
	intracellular non-membrane-bounded organelle	1473	16.3	8.9e-21	2.3e-19
	non-membrane-bounded organelle	1473	16.3	8.9e-21	2.3e-19
	protein complex	1467	16.2	1.8e-20	4.7e-19
	organelle inner membrane	235	2.6	2e-17	5.1e-16
	mitochondrial inner membrane	220	2.4	6.8e-17	2.7e-15
	Golgi apparatus part	212	2.3	2.6e-16	5.2e-15
	endoplasmic reticulum part	242	2.7	1.1e-15	2.6e-14
	spliceosome	109	1.2	1.7e-15	4e-14
	nuclear envelope-endoplasmic reticulum network	203	2.2	4.8e-15	1.1e-13
	nuclear body	131	1.5	1.1e-14	2.4e-13
	endoplasmic reticulum membrane	193	2.1	1.3e-14	2.7e-13
	cell fraction	647	7.2	1.4e-14	2.9e-13
	extrinsic to membrane	321	3.6	9.2e-14	1.9e-12
	cytoplasmic vesicle	402	4.5	2.5e-13	5e-12
	vesicle	417	4.6	3.2e-13	6.3e-12
	nuclear envelope	147	1.6	2.5e-11	4.7e-10
	insoluble fraction	500	5.5	3.3e-11	6.2e-10
	internal side of plasma membrane	211	2.3	5.6e-11	1e-09
	cytoplasmic membrane-bounded vesicle	342	3.8	6.1e-11	1.1e-09
	nuclear speck	83	0.9	6.8e-11	1.2e-09
	membrane-bounded vesicle	351	3.9	1e-10	1.7e-09
	organelle outer membrane	83	0.9	1.7e-10	2.9e-09
	pigment granule	73	0.8	2.5e-10	4.2e-09
	melanosome	73	0.8	2.5e-10	4.2e-09
	cell leading edge	104	1.2	2.8e-10	4.6e-09
	vacuole	172	1.9	2.9e-10	4.7e-09
	membrane fraction	479	5.3	3.4e-10	5.3e-09
	outer membrane	85	0.9	3.6e-10	5.6e-09
	mitochondrial outer membrane	73	0.8	6.6e-10	1e-08
	endosome	207	2.3	7.3e-10	1.1e-08
	pore complex	76	0.8	9.1e-10	1.4e-08
	chromatin remodeling complex	60	0.7	1.4e-09	2.1e-08
	Golgi membrane	131	1.5	2.2e-09	3.1e-08
	intrinsic to organelle membrane	107	1.2	2.3e-09	3.2e-08
	microbody	80	0.9	3.9e-09	5.4e-08
	peroxisome	80	0.9	3.9e-09	5.4e-08
	lytic vacuole	145	1.6	4e-09	5.5e-08
	lysosome	145	1.6	4e-09	5.5e-08
	lamellipodium	58	0.6	1.2e-08	1.6e-07
	microtubule organizing center	167	1.8	2.3e-08	3e-07
	ubiquitin ligase complex	70	0.8	3.9e-08	5.1e-07
	microsome	157	1.7	4.3e-08	5.6e-07
	centrosome	149	1.7	6.7e-08	8.5e-07
	vesicular fraction	160	1.8	8.8e-08	1.1e-06
	integral to organelle membrane	89	1	1.6e-07	2e-06
	membrane coat	51	0.6	4.4e-07	5.4e-06
	coated membrane	51	0.6	4.4e-07	5.4e-06
	nuclear pore	61	0.7	5.3e-07	6.4e-06
	soluble fraction	195	2.2	8.4e-07	1e-05
	perinuclear region of cytoplasm	181	2	9.5e-07	1.1e-05
	intrinsic to endoplasmic reticulum membrane	51	0.6	1.1e-06	1.3e-05
	proteasome complex	49	0.5	1.2e-06	1.4e-05
	transport vesicle	52	0.6	1.5e-06	1.7e-05
	DNA-directed RNA polymerase II, holoenzyme	61	0.7	2.3e-06	2.6e-05
	microtubule cytoskeleton	319	3.5	3.9e-06	4.4e-05
	vesicle coat	33	0.4	5.2e-06	5.7e-05
	vacuolar part	49	0.5	1.3e-05	0.00014
	late endosome	44	0.5	1.4e-05	0.00015
	vacuolar membrane	44	0.5	1.4e-05	0.00015
	ribosome	136	1.5	1.5e-05	0.00016
	cytoplasmic membrane-bounded vesicle lumen	36	0.4	2.3e-05	0.00024
	transcriptional repressor complex	34	0.4	2.5e-05	0.00026
	histone deacetylase complex	34	0.4	2.5e-05	0.00026
	platelet alpha granule lumen	34	0.4	2.5e-05	0.00026
	vesicle lumen	37	0.4	3.3e-05	0.00034
	basolateral plasma membrane	127	1.4	6.1e-05	0.00062
	histone acetyltransferase complex	39	0.4	6.4e-05	0.00065
	nuclear chromatin	42	0.5	7.2e-05	0.00072
	early endosome	60	0.7	7.2e-05	0.00071
	adherens junction	100	1.1	7.5e-05	0.00073
	integral to endoplasmic reticulum membrane	37	0.4	7.5e-05	0.00073
	mitochondrial membrane part	83	0.9	7.9e-05	0.00076
	nucleolar part	24	0.3	8.4e-05	0.00079
	heterogeneous nuclear ribonucleoprotein complex	17	0.2	8.5e-05	0.0008
	cytosolic part	98	1.1	9.3e-05	0.00086
	nuclear chromosome part	81	0.9	9.8e-05	0.0009
	ER-Golgi intermediate compartment	33	0.4	0.0001	0.00092
	nuclear chromosome	103	1.1	0.00013	0.0012
	Srb-mediator complex	25	0.3	0.00015	0.0013
	transcription factor complex	129	1.4	0.00017	0.0015
	nucleoid	26	0.3	0.00024	0.0021
	mitochondrial nucleoid	26	0.3	0.00024	0.0021
	coated pit	34	0.4	0.0003	0.0026
	cytoplasmic vesicle part	115	1.3	0.00037	0.0032
	trans-Golgi network	35	0.4	0.00039	0.0033
	Golgi stack	35	0.4	0.00039	0.0033
	platelet alpha granule	41	0.5	0.00041	0.0034
	microtubule organizing center part	41	0.5	0.00041	0.0034
	Cajal body	26	0.3	0.00058	0.0048
	anchoring junction	106	1.2	0.00058	0.0048
	spindle	92	1	0.00069	0.0056
	organelle envelope lumen	32	0.4	0.00074	0.006
	chromosome	258	2.9	0.00075	0.0061
	small nucleolar ribonucleoprotein complex	18	0.2	0.00082	0.0065
	clathrin coat	30	0.3	0.00089	0.0071
	nuclear membrane	50	0.6	0.00097	0.0076
	endoplasmic reticulum lumen	54	0.6	0.00098	0.0077
	mitochondrial intermembrane space	28	0.3	0.0011	0.0083
	Golgi-associated vesicle	37	0.4	0.0011	0.0086
	PML body	26	0.3	0.0013	0.0098
	organellar ribosome	35	0.4	0.0014	0.011
	mitochondrial ribosome	35	0.4	0.0014	0.011
	microbody part	32	0.4	0.0014	0.011
	peroxisomal part	32	0.4	0.0014	0.011
	ruffle	46	0.5	0.0015	0.011
	protein serine/threonine phosphatase complex	30	0.3	0.0017	0.013
	lysosomal membrane	22	0.2	0.0018	0.013
	caveola	37	0.4	0.002	0.014
	integral to mitochondrial membrane	12	0.1	0.0023	0.017
	methyltransferase complex	18	0.2	0.0023	0.017
	histone methyltransferase complex	18	0.2	0.0023	0.017
	chromosomal part	216	2.4	0.0024	0.017
	Golgi-associated vesicle membrane	23	0.3	0.0025	0.017
	clathrin adaptor complex	23	0.3	0.0025	0.017
	SWI/SNF-type complex	14	0.2	0.0026	0.018
	SWI/SNF complex	14	0.2	0.0026	0.018
	H4/H2A histone acetyltransferase complex	14	0.2	0.0026	0.018
	transport vesicle membrane	21	0.2	0.0029	0.02
	heterochromatin	30	0.3	0.0032	0.022
	microbody membrane	24	0.3	0.0032	0.022
	peroxisomal membrane	24	0.3	0.0032	0.022
	actin cytoskeleton	154	1.7	0.0032	0.022
	filopodium	22	0.2	0.0039	0.026
	coated vesicle	95	1.1	0.0044	0.029
	ER to Golgi transport vesicle	11	0.1	0.0044	0.029
	proteasome accessory complex	11	0.1	0.0044	0.029
	coated vesicle membrane	48	0.5	0.0044	0.029
	NuA4 histone acetyltransferase complex	13	0.1	0.0047	0.03
	cell-cell adherens junction	26	0.3	0.005	0.032
	AP-type membrane coat adaptor complex	23	0.3	0.005	0.032
	membrane raft	86	1	0.0053	0.034
	Golgi cisterna	18	0.2	0.0057	0.036
	transcription factor TFIID complex	18	0.2	0.0057	0.036
	cell-substrate junction	69	0.8	0.006	0.038
	replication fork	24	0.3	0.0062	0.039
	small nuclear ribonucleoprotein complex	19	0.2	0.0076	0.046
	organelle subcompartment	19	0.2	0.0076	0.046
	nuclear heterochromatin	22	0.2	0.0077	0.047
	focal adhesion	63	0.7	0.0082	0.05
	NuRD complex	12	0.1	0.0084	0.05
Molecular Function	protein binding	4764	52.8	7.1e-118	1.9e-114
	catalytic activity	3153	34.9	3.2e-84	4.4e-81
	binding	6609	73.2	1.8e-58	1.6e-55
	nucleotide binding	1381	15.3	5.2e-34	3.6e-31
	transferase activity	1079	12	1.6e-26	9.1e-24
	RNA binding	495	5.5	1.8e-26	8.3e-24
	enzyme binding	377	4.2	6.6e-26	2.6e-23
	identical protein binding	439	4.9	7.3e-23	2.5e-20
	transcription factor binding	362	4	3e-22	9.2e-20
	purine nucleotide binding	1150	12.7	4e-22	1.1e-19
	ligase activity	286	3.2	1.2e-21	3e-19
	cofactor binding	195	2.2	2.3e-20	5.4e-18
	purine ribonucleotide binding	1091	12.1	3.2e-19	6.9e-17
	ribonucleotide binding	1091	12.1	3.2e-19	6.9e-17
	nucleoside binding	966	10.7	1.9e-18	3.8e-16
	purine nucleoside binding	960	10.6	2e-18	3.6e-16
	adenyl nucleotide binding	946	10.5	3.1e-18	5.3e-16
	transcription cofactor activity	260	2.9	1.4e-17	2.3e-15
	coenzyme binding	145	1.6	6.5e-17	1.7e-14
	transferase activity, transferring phosphorus-containing groups	604	6.7	1.6e-16	1.6e-14
	ATP binding	882	9.8	7e-16	9.2e-14
	ligase activity, forming carbon-nitrogen bonds	175	1.9	1.1e-15	1.5e-13
	small conjugating protein ligase activity	133	1.5	1.8e-15	2.2e-13
	adenyl ribonucleotide binding	889	9.8	3.9e-15	4.7e-13
	acid-amino acid ligase activity	154	1.7	1.2e-14	1.4e-12
	kinase activity	520	5.8	6.8e-14	7.5e-12
	hydrolase activity	1299	14.4	1.1e-13	1.2e-11
	protein dimerization activity	354	3.9	1.5e-13	1.6e-11
	ubiquitin-protein ligase activity	116	1.3	9.3e-13	9.2e-11
	phosphotransferase activity, alcohol group as acceptor	448	5	9.2e-12	8.7e-10
	transcription coactivator activity	156	1.7	9.2e-12	8.5e-10
	oxidoreductase activity	428	4.7	3e-11	2.6e-09
	kinase binding	133	1.5	4.1e-11	3.5e-09
	transcription repressor activity	215	2.4	5.4e-11	4.5e-09
	hydrolase activity, acting on ester bonds	429	4.8	1.3e-10	1.1e-08
	transcription activator activity	268	3	1.5e-10	1.2e-08
	phosphoric ester hydrolase activity	221	2.4	1.4e-09	1.1e-07
	protein C-terminus binding	106	1.2	1.6e-09	1.2e-07
	protein kinase binding	109	1.2	3.4e-09	2.5e-07
	isomerase activity	100	1.1	4.8e-09	3.4e-07
	protein homodimerization activity	218	2.4	1.1e-08	7.4e-07
	hydrolase activity, acting on acid anhydrides, in phosphorus-containing anhydrides	454	5	1.5e-08	1e-06
	pyrophosphatase activity	452	5	1.8e-08	1.2e-06
	phosphatase activity	168	1.9	2e-08	1.3e-06
	transcription corepressor activity	106	1.2	2.1e-08	1.3e-06
	hydrolase activity, acting on acid anhydrides	454	5	3.8e-08	2.3e-06
	protein transporter activity	69	0.8	4.5e-08	2.7e-06
	translation factor activity, nucleic acid binding	76	0.8	4.7e-08	2.8e-06
	protein kinase activity	367	4.1	5.4e-08	3.1e-06
	nucleoside-triphosphatase activity	432	4.8	1e-07	5.9e-06
	enzyme regulator activity	492	5.4	1e-07	5.8e-06
	lyase activity	107	1.2	2.5e-07	1.3e-05
	unfolded protein binding	85	0.9	2.8e-07	1.5e-05
	RNA polymerase II transcription factor activity	161	1.8	3.7e-07	1.9e-05
	ATPase activity, coupled	177	2	3.9e-07	2e-05
	phosphatase binding	39	0.4	3.9e-07	2e-05
	NAD or NADH binding	41	0.5	4.4e-07	2.2e-05
	nucleoside-triphosphatase regulator activity	256	2.8	4.7e-07	2.3e-05
	protein domain specific binding	210	2.3	5.1e-07	2.4e-05
	cytoskeletal protein binding	306	3.4	5.4e-07	2.5e-05
	tubulin binding	75	0.8	6.2e-07	2.8e-05
	ATPase activity	211	2.3	7.5e-07	3.4e-05
	GTPase regulator activity	249	2.8	1.3e-06	5.8e-05
	protein heterodimerization activity	138	1.5	1.7e-06	7.6e-05
	phosphoinositide binding	74	0.8	1.8e-06	7.6e-05
	protein complex binding	131	1.5	1.8e-06	7.7e-05
	vitamin binding	92	1	2.1e-06	8.8e-05
	general RNA polymerase II transcription factor activity	42	0.5	2.3e-06	9.6e-05
	translation initiation factor activity	49	0.5	3.1e-06	0.00013
	phospholipid binding	119	1.3	3.7e-06	0.00015
	GTP binding	229	2.5	4e-06	0.00016
	heat shock protein binding	57	0.6	4.4e-06	0.00017
	structure-specific DNA binding	100	1.1	4.5e-06	0.00017
	protein phosphatase binding	34	0.4	6.2e-06	0.00023
	protein serine/threonine kinase activity	260	2.9	6.3e-06	0.00024
	guanyl ribonucleotide binding	233	2.6	8.5e-06	0.00031
	guanyl nucleotide binding	233	2.6	8.5e-06	0.00031
	GTPase activity	137	1.5	1.1e-05	0.00038
	nuclear hormone receptor binding	58	0.6	1.2e-05	0.00042
	oxidoreductase activity, acting on the CH-CH group of donors	42	0.5	1.5e-05	0.00053
	ribonucleoprotein binding	30	0.3	1.7e-05	0.00059
	protein binding, bridging	68	0.8	1.8e-05	0.00061
	hormone receptor binding	64	0.7	2.5e-05	0.00085
	molecular adaptor activity	51	0.6	2.8e-05	0.00093
	microtubule binding	54	0.6	3.1e-05	0.001
	phosphoprotein phosphatase activity	109	1.2	3.2e-05	0.001
	enzyme activator activity	204	2.3	3.7e-05	0.0012
	protein N-terminus binding	55	0.6	3.9e-05	0.0013
	oxidoreductase activity, acting on CH-OH group of donors	80	0.9	4.6e-05	0.0015
	transferase activity, transferring one-carbon groups	113	1.3	4.6e-05	0.0015
	helicase activity	94	1	4.7e-05	0.0014
	magnesium ion binding	267	3	5.2e-05	0.0016
	methyltransferase activity	111	1.2	5.6e-05	0.0017
	SH3/SH2 adaptor activity	39	0.4	6.1e-05	0.0018
	GTPase activator activity	139	1.5	6.6e-05	0.002
	manganese ion binding	101	1.1	9.7e-05	0.0028
	small GTPase regulator activity	168	1.9	0.00011	0.0033
	hydrolase activity, acting on carbon-nitrogen (but not peptide) bonds, in linear amides	44	0.5	0.00013	0.0038
	transferase activity, transferring nitrogenous groups	26	0.3	0.00015	0.0041
	single-stranded DNA binding	42	0.5	0.00015	0.0043
	electron carrier activity	138	1.5	0.00016	0.0043
	iron ion binding	186	2.1	0.00016	0.0043
	double-stranded DNA binding	67	0.7	0.0002	0.0054
	FAD binding	52	0.6	0.00022	0.0061
	pyridoxal phosphate binding	41	0.5	0.00023	0.0062
	vitamin B6 binding	41	0.5	0.00023	0.0062
	RNA polymerase II transcription mediator activity	25	0.3	0.00025	0.0065
	cysteine-type peptidase activity	92	1	0.00027	0.0071
	SH3 domain binding	66	0.7	0.00028	0.0071
	ATP-dependent helicase activity	67	0.7	0.00031	0.0081
	purine NTP-dependent helicase activity	67	0.7	0.00031	0.0081
	mRNA binding	48	0.5	0.00032	0.0082
	lipid binding	261	2.9	0.00033	0.0083
	protein serine/threonine phosphatase activity	35	0.4	0.00036	0.0091
	carbon-oxygen lyase activity	41	0.5	0.00044	0.011
	oxidoreductase activity, acting on the CH-OH group of donors, NAD or NADP as acceptor	70	0.8	0.00045	0.011
	lipoprotein receptor binding	15	0.2	0.00046	0.011
	nucleotidyltransferase activity	82	0.9	0.00048	0.011
	oxidoreductase activity, acting on single donors with incorporation of molecular oxygen	48	0.5	0.00056	0.013
	beta-catenin binding	25	0.3	0.00065	0.015
	transaminase activity	19	0.2	0.00069	0.016
	carboxylic acid binding	92	1	0.00077	0.018
	dioxygenase activity	47	0.5	0.0008	0.018
	oxidoreductase activity, acting on single donors with incorporation of molecular oxygen, incorporation of two atoms of oxygen	47	0.5	0.0008	0.018
	RNA polymerase activity	33	0.4	0.00085	0.019
	DNA-directed RNA polymerase activity	33	0.4	0.00085	0.019
	exonuclease activity	39	0.4	0.00096	0.022
	ligand-dependent nuclear receptor activity	42	0.5	0.00098	0.022
	inositol or phosphatidylinositol phosphatase activity	22	0.2	0.0011	0.025
	metal cluster binding	37	0.4	0.0012	0.025
	iron-sulfur cluster binding	37	0.4	0.0012	0.025
	transferase activity, transferring acyl groups	128	1.4	0.0014	0.031
	histone deacetylase binding	25	0.3	0.0015	0.033
	histone binding	33	0.4	0.0016	0.035
	hydro-lyase activity	33	0.4	0.0016	0.035
	ubiquitin protein ligase binding	28	0.3	0.0018	0.038
	acyltransferase activity	122	1.4	0.0018	0.037
	transferase activity, transferring acyl groups other than amino-acyl groups	123	1.4	0.0019	0.039
	NAD+ ADP-ribosyltransferase activity	21	0.2	0.0019	0.039
	beta-tubulin binding	15	0.2	0.002	0.04
	transferase activity, transferring pentosyl groups	34	0.4	0.002	0.041
	intramolecular oxidoreductase activity	29	0.3	0.0023	0.046
	steroid hormone receptor binding	29	0.3	0.0023	0.046
	cell adhesion molecule binding	24	0.3	0.0024	0.048
	specific RNA polymerase II transcription factor activity	32	0.4	0.0024	0.048
Biological Process	cellular metabolic process	3973	44	4.7e-105	3.1e-101
	metabolic process	4476	49.6	5e-104	1.6e-100
	cellular process	5817	64.4	7.9e-94	1.7e-90
	primary metabolic process	4045	44.8	5.3e-83	8.6e-80
	cellular macromolecule metabolic process	3080	34.1	2.2e-59	2.9e-56
	cellular protein metabolic process	1532	17	3.4e-57	3.7e-54
	macromolecule metabolic process	3304	36.6	1e-51	9.5e-49
	RNA metabolic process	686	7.6	1.7e-49	1.4e-46
	protein transport	568	6.3	5.1e-45	3.7e-42
	establishment of protein localization	572	6.3	7.5e-45	4.9e-42
	macromolecule localization	754	8.4	5e-43	3e-40
	cellular catabolic process	722	8	1.2e-42	6.7e-40
	protein localization	636	7	2e-42	9.9e-40
	protein metabolic process	1732	19.2	2.7e-42	1.3e-39
	catabolic process	853	9.4	4.7e-41	2.1e-38
	intracellular transport	489	5.4	2.2e-38	8.9e-36
	cellular component organization	1534	17	9.7e-36	3.7e-33
	RNA processing	411	4.6	7.8e-34	2.8e-31
	cellular localization	632	7	3e-30	1e-27
	cellular macromolecule catabolic process	511	5.7	5.6e-30	1.8e-27
	macromolecule catabolic process	544	6	8.3e-30	2.6e-27
	cellular macromolecule localization	319	3.5	9.7e-30	2.9e-27
	cellular protein localization	317	3.5	1.1e-29	3.1e-27
	nitrogen compound metabolic process	2188	24.2	2.9e-29	7.9e-27
	establishment of localization in cell	583	6.5	1e-28	2.6e-26
	cellular nitrogen compound metabolic process	2127	23.6	1.6e-28	4.2e-26
	intracellular protein transport	291	3.2	1.9e-28	4.7e-26
	biopolymer modification	967	10.7	2.9e-28	6.8e-26
	organelle organization	854	9.5	3.3e-27	7.5e-25
	cellular ketone metabolic process	408	4.5	6.8e-27	1.5e-24
	regulation of protein metabolic process	393	4.4	5.7e-26	1.2e-23
	protein modification process	916	10.1	1.2e-25	2.5e-23
	negative regulation of biological process	1113	12.3	3.3e-25	6.6e-23
	RNA splicing	227	2.5	3.4e-25	6.6e-23
	oxoacid metabolic process	397	4.4	4.1e-25	7.6e-23
	carboxylic acid metabolic process	397	4.4	4.1e-25	7.6e-23
	cellular protein catabolic process	425	4.7	5.4e-25	9.9e-23
	organic acid metabolic process	399	4.4	6e-25	1.1e-22
	proteolysis involved in cellular protein catabolic process	423	4.7	6.5e-25	1.1e-22
	protein catabolic process	436	4.8	7.6e-25	1.3e-22
	negative regulation of cellular process	1023	11.3	9.1e-24	1.5e-21
	modification-dependent protein catabolic process	403	4.5	3.2e-23	5.1e-21
	modification-dependent macromolecule catabolic process	403	4.5	3.2e-23	5.1e-21
	mRNA metabolic process	278	3.1	4.5e-23	7.1e-21
	negative regulation of cellular metabolic process	488	5.4	9.9e-23	1.5e-20
	interspecies interaction between organisms	222	2.5	1.1e-22	1.6e-20
	regulation of cellular protein metabolic process	341	3.8	1.5e-22	2.1e-20
	negative regulation of metabolic process	522	5.8	2.1e-22	2.9e-20
	negative regulation of macromolecule metabolic process	495	5.5	2.4e-22	3.4e-20
	mRNA processing	245	2.7	5.2e-22	7.2e-20
	nucleobase, nucleoside, nucleotide and nucleic acid metabolic process	1952	21.6	5.3e-22	7.1e-20
	positive regulation of biological process	1216	13.5	1.7e-21	2.2e-19
	post-translational protein modification	746	8.3	4.9e-21	6.3e-19
	positive regulation of cellular process	1109	12.3	2.7e-20	3.4e-18
	cellular component biogenesis	641	7.1	3.1e-20	3.9e-18
	cellular response to stress	389	4.3	7.3e-20	8.9e-18
	gene expression	1719	19	2.9e-19	3.4e-17
	biosynthetic process	2001	22.2	8.3e-19	9.7e-17
	nuclear mRNA splicing, via spliceosome	129	1.4	2.9e-18	3.4e-16
	RNA splicing, via transesterification reactions	129	1.4	2.9e-18	3.4e-16
	RNA splicing, via transesterification reactions with bulged adenosine as nucleophile	129	1.4	2.9e-18	3.4e-16
	vesicle-mediated transport	390	4.3	3.3e-18	3.7e-16
	protein targeting	169	1.9	1.2e-17	1.4e-15
	cell death	469	5.2	4.4e-17	4.8e-15
	cellular biosynthetic process	1938	21.5	1.4e-16	1.2e-14
	death	471	5.2	1.9e-16	2.4e-14
	lipid metabolic process	518	5.7	1.4e-15	1.5e-13
	cellular lipid metabolic process	352	3.9	4.1e-15	4.2e-13
	regulation of cell death	517	5.7	5.2e-15	5.3e-13
	regulation of programmed cell death	514	5.7	1.1e-14	1.1e-12
	posttranscriptional regulation of gene expression	161	1.8	1.3e-14	1.3e-12
	cellular response to stimulus	518	5.7	1.5e-14	1.4e-12
	ribonucleoprotein complex biogenesis	141	1.6	1.7e-14	1.6e-12
	alcohol metabolic process	293	3.2	2e-14	1.9e-12
	ubiquitin-dependent protein catabolic process	180	2	2.2e-14	2e-12
	regulation of apoptosis	508	5.6	2.6e-14	2.4e-12
	cofactor metabolic process	150	1.7	3.5e-14	3.2e-12
	chromatin modification	199	2.2	4.7e-14	4.2e-12
	protein complex biogenesis	336	3.7	6e-14	5.3e-12
	protein complex assembly	336	3.7	6e-14	5.3e-12
	cellular component assembly	552	6.1	1e-13	8.7e-12
	programmed cell death	396	4.4	1.2e-13	1e-11
	negative regulation of biosynthetic process	374	4.1	1.4e-13	1.2e-11
	monocarboxylic acid metabolic process	214	2.4	1.8e-13	1.5e-11
	protein localization in organelle	117	1.3	2.1e-13	1.7e-11
	generation of precursor metabolites and energy	221	2.4	2.3e-13	1.8e-11
	macromolecular complex subunit organization	451	5	2.5e-13	2e-11
	negative regulation of cellular biosynthetic process	366	4.1	2.9e-13	2.3e-11
	transcription, DNA-dependent	208	2.3	3e-13	2.4e-11
	RNA biosynthetic process	210	2.3	4.4e-13	3.4e-11
	negative regulation of macromolecule biosynthetic process	357	4	5.4e-13	4.1e-11
	phosphorus metabolic process	596	6.6	6.7e-13	5.1e-11
	phosphate metabolic process	596	6.6	6.7e-13	5.1e-11
	apoptosis	388	4.3	7.2e-13	5.3e-11
	monosaccharide metabolic process	164	1.8	9.2e-13	6.8e-11
	response to DNA damage stimulus	255	2.8	9.7e-13	7.1e-11
	Golgi vesicle transport	106	1.2	1e-12	7.2e-11
	oxidation reduction	408	4.5	1.3e-12	9.4e-11
	negative regulation of cellular protein metabolic process	137	1.5	2e-12	1.4e-10
	negative regulation of protein metabolic process	141	1.6	3.2e-12	2.2e-10
	macromolecular complex assembly	421	4.7	3.5e-12	2.4e-10
	positive regulation of cellular metabolic process	540	6	6.1e-12	4.2e-10
	response to chemical stimulus	759	8.4	8e-12	5.4e-10
	cellular carbohydrate metabolic process	260	2.9	1.1e-11	7.3e-10
	mitotic cell cycle	250	2.8	1.1e-11	7.5e-10
	regulation of cellular component organization	301	3.3	1.2e-11	8.2e-10
	negative regulation of nitrogen compound metabolic process	336	3.7	1.3e-11	8.2e-10
	positive regulation of metabolic process	561	6.2	1.4e-11	8.7e-10
	negative regulation of gene expression	327	3.6	1.6e-11	1e-09
	ncRNA metabolic process	166	1.8	1.6e-11	1e-09
	membrane organization	255	2.8	3.2e-11	2e-09
	negative regulation of nucleobase, nucleoside, nucleotide and nucleic acid metabolic process	330	3.7	4.3e-11	2.7e-09
	protein import	103	1.1	5.4e-11	3.3e-09
	translation	225	2.5	5.5e-11	3.3e-09
	regulation of molecular function	584	6.5	6.3e-11	3.8e-09
	negative regulation of transcription	299	3.3	6.7e-11	4e-09
	intracellular signaling cascade	740	8.2	7.1e-11	4.2e-09
	positive regulation of macromolecule metabolic process	522	5.8	7.7e-11	4.5e-09
	ncRNA processing	138	1.5	7.8e-11	4.5e-09
	small GTPase mediated signal transduction	209	2.3	9.1e-11	5.3e-09
	protein modification by small protein conjugation or removal	121	1.3	9.3e-11	5.3e-09
	response to stress	967	10.7	2.2e-10	1.2e-08
	cell cycle	475	5.3	2.2e-10	1.2e-08
	hexose metabolic process	140	1.6	2.3e-10	1.3e-08
	response to organic substance	444	4.9	2.9e-10	1.6e-08
	mitochondrion organization	106	1.2	3.3e-10	1.8e-08
	positive regulation of cell motion	80	0.9	3.9e-10	2.1e-08
	positive regulation of cell migration	74	0.8	4e-10	2.1e-08
	protein modification by small protein conjugation	102	1.1	4.1e-10	2.2e-08
	positive regulation of protein metabolic process	170	1.9	5.2e-10	2.7e-08
	positive regulation of cell death	282	3.1	5.2e-10	2.7e-08
	positive regulation of programmed cell death	280	3.1	8.8e-10	4.6e-08
	regulation of signal transduction	528	5.8	9.3e-10	4.8e-08
	proteolysis	624	6.9	9.3e-10	4.8e-08
	cellular amino acid metabolic process	159	1.8	1e-09	5.2e-08
	positive regulation of apoptosis	278	3.1	1.1e-09	5.3e-08
	regulation of translation	104	1.2	1.6e-09	7.9e-08
	phosphorylation	484	5.4	1.6e-09	7.8e-08
	coenzyme metabolic process	114	1.3	1.6e-09	7.8e-08
	cellular amine metabolic process	205	2.3	1.8e-09	9.1e-08
	fatty acid metabolic process	141	1.6	2.8e-09	1.3e-07
	positive regulation of cellular protein metabolic process	162	1.8	2.8e-09	1.3e-07
	localization	1644	18.2	3.4e-09	1.6e-07
	regulation of protein modification process	198	2.2	4.3e-09	2e-07
	cellular amino acid and derivative metabolic process	231	2.6	4.4e-09	2.1e-07
	carbohydrate metabolic process	332	3.7	4.6e-09	2.1e-07
	cell cycle process	351	3.9	6.2e-09	2.9e-07
	negative regulation of cell death	235	2.6	6.5e-09	3e-07
	regulation of cell motion	137	1.5	6.6e-09	3e-07
	negative regulation of programmed cell death	234	2.6	8.5e-09	3.9e-07
	protein folding	127	1.4	8.8e-09	4e-07
	establishment of localization	1465	16.2	8.9e-09	4e-07
	negative regulation of apoptosis	231	2.6	9.3e-09	4.1e-07
	regulation of cell migration	122	1.4	1e-08	4.4e-07
	negative regulation of protein modification process	91	1	1e-08	4.5e-07
	glucose metabolic process	112	1.2	1.2e-08	5.3e-07
	heterocycle metabolic process	219	2.4	1.3e-08	5.5e-07
	transport	1449	16	1.4e-08	6.2e-07
	DNA metabolic process	316	3.5	1.8e-08	7.5e-07
	nucleobase, nucleoside and nucleotide metabolic process	208	2.3	1.9e-08	8.2e-07
	peptidyl-amino acid modification	117	1.3	2e-08	8.4e-07
	amine metabolic process	256	2.8	2e-08	8.4e-07
	regulation of catalytic activity	503	5.6	2.2e-08	9.1e-07
	transcription from RNA polymerase II promoter	160	1.8	2.2e-08	9.1e-07
	ribosome biogenesis	92	1	2.7e-08	1.1e-06
	histone modification	92	1	2.7e-08	1.1e-06
	protein kinase cascade	238	2.6	3.5e-08	1.4e-06
	Ras protein signal transduction	81	0.9	3.8e-08	1.5e-06
	proteasomal ubiquitin-dependent protein catabolic process	79	0.9	4.2e-08	1.7e-06
	proteasomal protein catabolic process	79	0.9	4.2e-08	1.7e-06
	induction of apoptosis	209	2.3	4.5e-08	1.8e-06
	covalent chromatin modification	94	1	4.6e-08	1.9e-06
	energy derivation by oxidation of organic compounds	105	1.2	5.1e-08	2e-06
	DNA repair	188	2.1	5.2e-08	2.1e-06
	macromolecule biosynthetic process	1549	17.2	5.3e-08	2.1e-06
	induction of programmed cell death	209	2.3	6.4e-08	2.5e-06
	blood vessel development	165	1.8	6.5e-08	2.5e-06
	regulation of metabolic process	1955	21.7	6.9e-08	2.7e-06
	nucleocytoplasmic transport	112	1.2	7e-08	2.7e-06
	lipid biosynthetic process	210	2.3	7.1e-08	2.7e-06
	positive regulation of locomotion	76	0.8	7.2e-08	2.7e-06
	regulation of transcription from RNA polymerase II promoter	435	4.8	7.7e-08	2.9e-06
	nuclear transport	113	1.3	8.4e-08	3.2e-06
	protein ubiquitination	89	1	9.1e-08	3.4e-06
	carboxylic acid catabolic process	84	0.9	9.2e-08	3.4e-06
	organic acid catabolic process	84	0.9	9.2e-08	3.4e-06
	mitochondrial transport	57	0.6	9.2e-08	3.4e-06
	cellular macromolecule biosynthetic process	1536	17	9.5e-08	3.5e-06
	regulation of cell cycle	214	2.4	1e-07	3.7e-06
	actin cytoskeleton organization	153	1.7	1.2e-07	4.5e-06
	negative regulation of RNA metabolic process	231	2.6	1.5e-07	5.3e-06
	vasculature development	167	1.8	1.9e-07	6.7e-06
	negative regulation of transcription, DNA-dependent	227	2.5	2.1e-07	7.4e-06
	organophosphate metabolic process	137	1.5	2.1e-07	7.5e-06
	nucleotide metabolic process	191	2.1	2.2e-07	7.7e-06
	nucleoside phosphate metabolic process	191	2.1	2.2e-07	7.7e-06
	regulation of macromolecule metabolic process	1763	19.5	2.4e-07	8.3e-06
	ER to Golgi vesicle-mediated transport	38	0.4	2.4e-07	8.4e-06
	regulation of protein ubiquitination	76	0.8	3.1e-07	1.1e-05
	cofactor biosynthetic process	74	0.8	3.5e-07	1.2e-05
	in utero embryonic development	122	1.4	3.9e-07	1.3e-05
	phospholipid biosynthetic process	77	0.9	4.1e-07	1.4e-05
	negative regulation of molecular function	213	2.4	5e-07	1.7e-05
	alcohol biosynthetic process	39	0.4	5.1e-07	1.7e-05
	negative regulation of protein ubiquitination	59	0.7	5.3e-07	1.8e-05
	carboxylic acid biosynthetic process	109	1.2	5.8e-07	1.9e-05
	organic acid biosynthetic process	109	1.2	5.8e-07	1.9e-05
	protein amino acid phosphorylation	397	4.4	6.5e-07	2.2e-05
	nitrogen compound biosynthetic process	207	2.3	8.4e-07	2.8e-05
	rRNA processing	70	0.8	9.2e-07	3e-05
	regulation of ligase activity	63	0.7	9.7e-07	3.2e-05
	phospholipid metabolic process	129	1.4	1e-06	3.4e-05
	chromosome organization	296	3.3	1e-06	3.4e-05
	protein localization in nucleus	71	0.8	1.2e-06	3.9e-05
	mitochondrial membrane organization	30	0.3	1.4e-06	4.4e-05
	ribonucleoprotein complex assembly	55	0.6	1.4e-06	4.6e-05
	lipid modification	55	0.6	1.4e-06	4.6e-05
	nuclear import	67	0.7	1.6e-06	5e-05
	regulation of phosphorus metabolic process	295	3.3	1.7e-06	5.3e-05
	regulation of phosphate metabolic process	295	3.3	1.7e-06	5.3e-05
	regulation of cellular component size	175	1.9	1.8e-06	5.7e-05
	negative regulation of ubiquitin-protein ligase activity during mitotic cell cycle	52	0.6	2.4e-06	7.7e-05
	regulation of kinase activity	223	2.5	2.5e-06	7.8e-05
	cytoskeleton organization	267	3	2.5e-06	7.8e-05
	blood vessel morphogenesis	140	1.6	2.5e-06	7.8e-05
	tRNA metabolic process	85	0.9	2.6e-06	8e-05
	regulation of cell size	137	1.5	2.7e-06	8.3e-05
	positive regulation of protein ubiquitination	64	0.7	2.7e-06	8.3e-05
	positive regulation of ligase activity	57	0.6	2.9e-06	8.7e-05
	cellular respiration	72	0.8	3e-06	9e-05
	actin filament-based process	157	1.7	3e-06	9.1e-05
	regulation of transferase activity	231	2.6	3.1e-06	9.2e-05
	regulation of organelle organization	143	1.6	3.5e-06	0.0001
	regulation of ubiquitin-protein ligase activity	60	0.7	3.5e-06	0.0001
	negative regulation of ubiquitin-protein ligase activity	53	0.6	3.5e-06	0.0001
	negative regulation of ligase activity	53	0.6	3.5e-06	0.0001
	protein import into nucleus	65	0.7	3.6e-06	0.00011
	regulation of lipid metabolic process	81	0.9	3.6e-06	0.00011
	protein maturation	87	1	3.8e-06	0.00011
	intracellular receptor-mediated signaling pathway	58	0.6	4e-06	0.00011
	monosaccharide biosynthetic process	33	0.4	4e-06	0.00012
	regulation of developmental process	396	4.4	4.2e-06	0.00012
	rRNA metabolic process	71	0.8	4.4e-06	0.00013
	glycerolipid biosynthetic process	61	0.7	4.7e-06	0.00013
	oxidoreduction coenzyme metabolic process	43	0.5	4.9e-06	0.00014
	cellular carbohydrate biosynthetic process	54	0.6	5e-06	0.00014
	regulation of phosphorylation	282	3.1	5.1e-06	0.00014
	response to oxygen levels	98	1.1	5.2e-06	0.00015
	anti-apoptosis	136	1.5	5.3e-06	0.00015
	regulation of primary metabolic process	1763	19.5	5.8e-06	0.00016
	protein targeting to membrane	30	0.3	5.8e-06	0.00016
	angiogenesis	102	1.1	5.9e-06	0.00016
	organelle fission	149	1.7	6.1e-06	0.00017
	regulation of cell communication	590	6.5	6.3e-06	0.00017
	positive regulation of molecular function	347	3.8	6.7e-06	0.00018
	regulation of localization	360	4	6.8e-06	0.00018
	regulation of ubiquitin-protein ligase activity during mitotic cell cycle	55	0.6	6.8e-06	0.00018
	glycerolipid metabolic process	110	1.2	7.1e-06	0.00019
	aging	79	0.9	7.4e-06	0.0002
	glycerophospholipid biosynthetic process	53	0.6	7.7e-06	0.0002
	transcription initiation from RNA polymerase II promoter	53	0.6	7.7e-06	0.0002
	RNA elongation	42	0.5	8e-06	0.00021
	cell division	186	2.1	8e-06	0.00021
	regulation of cellular metabolic process	1850	20.5	8e-06	0.00021
	regulation of locomotion	127	1.4	9.7e-06	0.00026
	response to hypoxia	93	1	1e-05	0.00027
	positive regulation of ubiquitin-protein ligase activity	54	0.6	1e-05	0.00027
	cellular amide metabolic process	45	0.5	1.1e-05	0.00029
	positive regulation of nitrogen compound metabolic process	377	4.2	1.2e-05	0.0003
	regulation of catabolic process	70	0.8	1.2e-05	0.0003
	transcription initiation	62	0.7	1.2e-05	0.00031
	regulation of protein kinase activity	213	2.4	1.3e-05	0.00034
	regulation of protein kinase cascade	159	1.8	1.4e-05	0.00036
	positive regulation of cellular component organization	120	1.3	1.5e-05	0.00038
	glycerophospholipid metabolic process	83	0.9	1.5e-05	0.00038
	nucleobase, nucleoside, nucleotide and nucleic acid transport	80	0.9	1.5e-05	0.00038
	heterocycle catabolic process	58	0.6	1.6e-05	0.0004
	endosome transport	46	0.5	1.6e-05	0.00041
	positive regulation of cellular biosynthetic process	398	4.4	1.7e-05	0.00043
	positive regulation of biosynthetic process	403	4.5	1.9e-05	0.00048
	protein localization in mitochondrion	30	0.3	2.1e-05	0.00051
	protein targeting to mitochondrion	30	0.3	2.1e-05	0.00051
	dicarboxylic acid metabolic process	30	0.3	2.1e-05	0.00051
	cell cycle phase	250	2.8	2.2e-05	0.00055
	M phase of mitotic cell cycle	144	1.6	2.3e-05	0.00055
	cellular lipid catabolic process	57	0.6	2.4e-05	0.00058
	positive regulation of ubiquitin-protein ligase activity during mitotic cell cycle	52	0.6	2.4e-05	0.00059
	chromatin organization	230	2.5	2.4e-05	0.00059
	regulation of binding	103	1.1	2.5e-05	0.0006
	anaphase-promoting complex-dependent proteasomal ubiquitin-dependent protein catabolic process	50	0.6	2.8e-05	0.00066
	protein oligomerization	115	1.3	2.8e-05	0.00068
	sterol metabolic process	72	0.8	3e-05	0.00072
	regulation of biological quality	811	9	3.3e-05	0.00078
	RNA elongation from RNA polymerase II promoter	39	0.4	3.3e-05	0.00079
	nuclear division	141	1.6	3.5e-05	0.00082
	mitosis	141	1.6	3.5e-05	0.00082
	nitrogen compound catabolic process	51	0.6	3.7e-05	0.00086
	positive regulation of macromolecule biosynthetic process	379	4.2	3.8e-05	0.00088
	positive regulation of protein modification process	122	1.4	3.9e-05	0.0009
	adaptive immune response based on somatic recombination of immune receptors built from immunoglobulin superfamily domains	57	0.6	4.5e-05	0.001
	adaptive immune response	57	0.6	4.5e-05	0.001
	regulation of cellular catabolic process	47	0.5	4.8e-05	0.0011
	protein processing	78	0.9	4.9e-05	0.0011
	one-carbon metabolic process	78	0.9	4.9e-05	0.0011
	cholesterol metabolic process	66	0.7	5.1e-05	0.0012
	establishment of RNA localization	69	0.8	5.1e-05	0.0012
	nucleic acid transport	69	0.8	5.1e-05	0.0012
	RNA transport	69	0.8	5.1e-05	0.0012
	steroid hormone receptor signaling pathway	45	0.5	5.4e-05	0.0012
	regulation of translational initiation	34	0.4	6e-05	0.0014
	negative regulation of catalytic activity	172	1.9	6.1e-05	0.0014
	enzyme linked receptor protein signaling pathway	208	2.3	6.3e-05	0.0014
	heme metabolic process	21	0.2	6.4e-05	0.0014
	positive regulation of catalytic activity	305	3.4	6.8e-05	0.0015
	cellular amino acid catabolic process	51	0.6	7.1e-05	0.0016
	regulation of response to stress	170	1.9	7.2e-05	0.0016
	transforming growth factor beta receptor signaling pathway	46	0.5	7.3e-05	0.0016
	regulation of response to stimulus	275	3	7.3e-05	0.0016
	regulation of growth	207	2.3	7.7e-05	0.0017
	regulation of anatomical structure morphogenesis	139	1.5	7.8e-05	0.0017
	wound healing	123	1.4	8.5e-05	0.0019
	mRNA catabolic process	35	0.4	9.1e-05	0.002
	viral reproductive process	47	0.5	9.5e-05	0.0021
	protein stabilization	25	0.3	9.5e-05	0.0021
	vacuole organization	33	0.4	9.7e-05	0.0021
	positive regulation of nucleobase, nucleoside, nucleotide and nucleic acid metabolic process	360	4	9.8e-05	0.0021
	RNA localization	70	0.8	0.0001	0.0022
	acetyl-CoA metabolic process	27	0.3	0.0001	0.0022
	cofactor catabolic process	27	0.3	0.0001	0.0022
	hexose biosynthetic process	27	0.3	0.0001	0.0022
	response to nutrient levels	126	1.4	0.00011	0.0023
	peptidyl-tyrosine modification	38	0.4	0.00012	0.0025
	organelle localization	65	0.7	0.00012	0.0026
	electron transport chain	78	0.9	0.00012	0.0026
	regulation of mitotic cell cycle	100	1.1	0.00013	0.0027
	pigment metabolic process	36	0.4	0.00013	0.0028
	positive regulation of RNA metabolic process	282	3.1	0.00014	0.0029
	regulation of proteolysis	41	0.5	0.00014	0.003
	aspartate family amino acid metabolic process	22	0.2	0.00015	0.003
	MAPKKK cascade	118	1.3	0.00015	0.0032
	fatty acid oxidation	32	0.4	0.00016	0.0032
	lipid oxidation	32	0.4	0.00016	0.0032
	response to wounding	308	3.4	0.00016	0.0033
	glucose catabolic process	44	0.5	0.00017	0.0034
	nucleobase, nucleoside, nucleotide and nucleic acid catabolic process	44	0.5	0.00017	0.0034
	post-Golgi vesicle-mediated transport	44	0.5	0.00017	0.0034
	nucleobase, nucleoside and nucleotide catabolic process	44	0.5	0.00017	0.0034
	negative regulation of cell cycle	58	0.6	0.00017	0.0035
	hemostasis	74	0.8	0.00018	0.0036
	positive regulation of transcription, DNA-dependent	279	3.1	0.00018	0.0037
	transmembrane receptor protein serine/threonine kinase signaling pathway	71	0.8	0.00019	0.0038
	regulation of immune system process	229	2.5	0.00019	0.0038
	DNA replication	121	1.3	0.00019	0.0039
	immune effector process	89	1	0.0002	0.004
	protein amino acid N-linked glycosylation	35	0.4	0.00021	0.0042
	aromatic compound catabolic process	19	0.2	0.00021	0.0042
	cellular aromatic compound metabolic process	90	1	0.00022	0.0044
	RNA catabolic process	48	0.5	0.00023	0.0045
	maintenance of protein location in cell	33	0.4	0.00023	0.0046
	alkaloid metabolic process	33	0.4	0.00023	0.0046
	cellular carbohydrate catabolic process	60	0.7	0.00024	0.0048
	protein amino acid autophosphorylation	60	0.7	0.00024	0.0048
	carbohydrate biosynthetic process	73	0.8	0.00024	0.0048
	regulation of cellular ketone metabolic process	43	0.5	0.00025	0.0049
	blood coagulation	70	0.8	0.00026	0.005
	coagulation	70	0.8	0.00026	0.005
	regulation of cell cycle process	77	0.9	0.00026	0.0051
	aerobic respiration	29	0.3	0.00027	0.0052
	nuclear-transcribed mRNA catabolic process	29	0.3	0.00027	0.0052
	sterol biosynthetic process	29	0.3	0.00027	0.0052
	anatomical structure formation involved in morphogenesis	210	2.3	0.00028	0.0054
	protein polyubiquitination	23	0.3	0.00028	0.0054
	coenzyme catabolic process	23	0.3	0.00028	0.0054
	cellular response to starvation	27	0.3	0.00028	0.0055
	mRNA transport	61	0.7	0.00028	0.0055
	peptidyl-tyrosine phosphorylation	36	0.4	0.00029	0.0055
	porphyrin metabolic process	25	0.3	0.00029	0.0055
	tetrapyrrole metabolic process	25	0.3	0.00029	0.0055
	regulation of gene expression, epigenetic	55	0.6	0.00029	0.0056
	steroid metabolic process	127	1.4	0.00029	0.0056
	endocytosis	137	1.5	0.00031	0.0058
	response to extracellular stimulus	137	1.5	0.00031	0.0058
	membrane invagination	137	1.5	0.00031	0.0058
	immune system development	168	1.9	0.00032	0.006
	regulation of cell adhesion	90	1	0.00032	0.006
	activation of immune response	65	0.7	0.00032	0.006
	blastocyst development	34	0.4	0.00032	0.0061
	interphase	72	0.8	0.00033	0.0062
	nucleotide catabolic process	39	0.4	0.00033	0.0062
	positive regulation of transcription	324	3.6	0.00034	0.0062
	biopolymer methylation	50	0.6	0.00034	0.0064
	coenzyme biosynthetic process	50	0.6	0.00034	0.0064
	establishment of organelle localization	50	0.6	0.00034	0.0064
	nicotinamide nucleotide metabolic process	32	0.4	0.00036	0.0067
	nicotinamide metabolic process	32	0.4	0.00036	0.0067
	regulation of gene-specific transcription	88	1	0.00038	0.007
	platelet-derived growth factor receptor signaling pathway	18	0.2	0.00038	0.007
	regulation of cell growth	122	1.4	0.00038	0.007
	interphase of mitotic cell cycle	70	0.8	0.0004	0.0072
	protein maturation by peptide bond cleavage	60	0.7	0.0004	0.0072
	leukocyte mediated immunity	60	0.7	0.0004	0.0072
	negative regulation of signal transduction	137	1.5	0.0004	0.0073
	response to oxidative stress	105	1.2	0.0004	0.0073
	regulation of cell proliferation	442	4.9	0.0004	0.0073
	alcohol catabolic process	57	0.6	0.00041	0.0073
	response to metal ion	85	0.9	0.00041	0.0074
	methylation	54	0.6	0.00041	0.0074
	response to unfolded protein	51	0.6	0.00041	0.0074
	response to inorganic substance	128	1.4	0.00042	0.0074
	acute inflammatory response	67	0.7	0.00042	0.0074
	liver development	40	0.4	0.00043	0.0076
	translational initiation	35	0.4	0.00044	0.0078
	protein amino acid deacetylation	20	0.2	0.00045	0.0079
	DNA-dependent DNA replication	43	0.5	0.00046	0.0081
	membrane docking	26	0.3	0.00046	0.0081
	lysosome organization	22	0.2	0.00048	0.0084
	regulation of fatty acid oxidation	24	0.3	0.00048	0.0084
	regulation of protein stability	33	0.4	0.0005	0.0087
	response to starvation	33	0.4	0.0005	0.0087
	pyridine nucleotide metabolic process	33	0.4	0.0005	0.0087
	response to protein stimulus	72	0.8	0.0005	0.0087
	regulation of I-kappaB kinase/NF-kappaB cascade	72	0.8	0.0005	0.0087
	regulation of DNA metabolic process	76	0.8	0.00052	0.009
	regulation of DNA binding	80	0.9	0.00054	0.0092
	nucleotide-excision repair	41	0.5	0.00054	0.0093
	lipoprotein metabolic process	56	0.6	0.00057	0.0097
	positive regulation of I-kappaB kinase/NF-kappaB cascade	66	0.7	0.00057	0.0097
	lymphocyte mediated immunity	50	0.6	0.00059	0.01
	cell activation during immune response	29	0.3	0.00063	0.011
	fatty acid catabolic process	29	0.3	0.00063	0.011
	leukocyte activation during immune response	29	0.3	0.00063	0.011
	androgen receptor signaling pathway	29	0.3	0.00063	0.011
	negative regulation of cell size	67	0.7	0.00064	0.011
	cellular response to nutrient levels	34	0.4	0.00067	0.011
	cell junction organization	42	0.5	0.00068	0.011
	cell aging	27	0.3	0.0007	0.012
	regulation of cell differentiation	283	3.1	0.00073	0.012
	regulation of fatty acid metabolic process	37	0.4	0.00075	0.013
	hemopoiesis	144	1.6	0.00076	0.013
	cell activation	172	1.9	0.00077	0.013
	vasculogenesis	32	0.4	0.00077	0.013
	regulation of cytoskeleton organization	88	1	0.00078	0.013
	response to endogenous stimulus	236	2.6	0.00079	0.013
	regulation of cellular response to stress	69	0.8	0.00081	0.013
	positive regulation of transferase activity	146	1.6	0.00083	0.014
	negative regulation of growth	73	0.8	0.00083	0.014
	positive regulation of gene expression	330	3.7	0.00085	0.014
	dephosphorylation	98	1.1	0.00087	0.014
	interaction with host	30	0.3	0.00088	0.014
	heart development	132	1.5	0.0009	0.015
	lipid homeostasis	38	0.4	0.00095	0.015
	tRNA processing	53	0.6	0.00095	0.015
	nucleotide-sugar metabolic process	14	0.2	0.00095	0.015
	viral reproduction	50	0.6	0.00098	0.016
	monosaccharide catabolic process	50	0.6	0.00098	0.016
	chromatin remodeling	41	0.5	0.00099	0.016
	GPI anchor metabolic process	28	0.3	0.00099	0.016
	ER-nuclear signaling pathway	28	0.3	0.00099	0.016
	regulation of small GTPase mediated signal transduction	152	1.7	0.0011	0.017
	amine catabolic process	54	0.6	0.0011	0.017
	vacuolar transport	26	0.3	0.0011	0.018
	positive regulation of JUN kinase activity	26	0.3	0.0011	0.018
	RNA modification	36	0.4	0.0011	0.018
	maintenance of location in cell	36	0.4	0.0011	0.018
	negative regulation of phosphate metabolic process	36	0.4	0.0011	0.018
	negative regulation of phosphorus metabolic process	36	0.4	0.0011	0.018
	regulation of neuron apoptosis	61	0.7	0.0011	0.018
	phosphoinositide biosynthetic process	31	0.3	0.0012	0.018
	lipoprotein biosynthetic process	42	0.5	0.0012	0.019
	heme biosynthetic process	16	0.2	0.0012	0.019
	fructose metabolic process	16	0.2	0.0012	0.019
	negative regulation of cell growth	62	0.7	0.0013	0.02
	regulation of MAP kinase activity	90	1	0.0013	0.02
	cholesterol biosynthetic process	22	0.2	0.0013	0.02
	positive regulation of kinase activity	140	1.6	0.0013	0.02
	response to hormone stimulus	214	2.4	0.0013	0.02
	tetrapyrrole biosynthetic process	18	0.2	0.0013	0.021
	porphyrin biosynthetic process	18	0.2	0.0013	0.021
	leukocyte activation	146	1.6	0.0013	0.021
	acetyl-CoA catabolic process	20	0.2	0.0014	0.021
	tricarboxylic acid cycle	20	0.2	0.0014	0.021
	regulation of specific transcription from RNA polymerase II promoter	63	0.7	0.0014	0.021
	negative regulation of transcription from RNA polymerase II promoter	159	1.8	0.0014	0.022
	pyruvate metabolic process	32	0.4	0.0015	0.023
	symbiosis, encompassing mutualism through parasitism	32	0.4	0.0015	0.023
	response to endoplasmic reticulum stress	27	0.3	0.0016	0.023
	GPI anchor biosynthetic process	27	0.3	0.0016	0.023
	ribonucleotide metabolic process	93	1	0.0016	0.024
	lymphocyte differentiation	68	0.8	0.0016	0.024
	glycolysis	35	0.4	0.0016	0.025
	positive regulation of cell projection organization	35	0.4	0.0016	0.025
	regulation of DNA replication	44	0.5	0.0017	0.025
	regulation of protein catabolic process	38	0.4	0.0017	0.025
	protein amino acid acetylation	38	0.4	0.0017	0.025
	T cell activation	81	0.9	0.0017	0.025
	secondary metabolic process	54	0.6	0.0017	0.026
	response to cytokine stimulus	54	0.6	0.0017	0.026
	positive regulation of coagulation	13	0.1	0.0018	0.026
	quinone cofactor metabolic process	13	0.1	0.0018	0.026
	pigment biosynthetic process	30	0.3	0.0018	0.026
	JAK-STAT cascade	30	0.3	0.0018	0.026
	cell proliferation	250	2.8	0.0019	0.028
	positive regulation of immune system process	143	1.6	0.0019	0.028
	hexose catabolic process	48	0.5	0.0019	0.028
	hemopoietic or lymphoid organ development	155	1.7	0.0019	0.028
	spliceosomal snRNP biogenesis	23	0.3	0.002	0.029
	fatty acid beta-oxidation	23	0.3	0.002	0.029
	tube development	133	1.5	0.002	0.029
	positive regulation of catabolic process	36	0.4	0.002	0.029
	heterocycle biosynthetic process	42	0.5	0.002	0.029
	regulation of protein amino acid phosphorylation	107	1.2	0.002	0.03
	lipid catabolic process	107	1.2	0.002	0.03
	protein homooligomerization	63	0.7	0.0021	0.03
	carbohydrate catabolic process	71	0.8	0.0021	0.03
	gluconeogenesis	21	0.2	0.0021	0.031
	positive regulation of proteolysis	21	0.2	0.0021	0.031
	amino sugar metabolic process	21	0.2	0.0021	0.031
	NAD metabolic process	21	0.2	0.0021	0.031
	branched chain family amino acid metabolic process	15	0.2	0.0022	0.031
	transition metal ion transport	49	0.5	0.0022	0.031
	M phase	192	2.1	0.0022	0.032
	regulation of immune response	136	1.5	0.0023	0.032
	negative regulation of specific transcription from RNA polymerase II promoter	31	0.3	0.0023	0.033
	regulation of coagulation	31	0.3	0.0023	0.033
	establishment of vesicle localization	26	0.3	0.0024	0.034
	tRNA aminoacylation	34	0.4	0.0024	0.034
	tRNA aminoacylation for protein translation	34	0.4	0.0024	0.034
	amino acid activation	34	0.4	0.0024	0.034
	B cell mediated immunity	40	0.4	0.0024	0.034
	cellular amino acid biosynthetic process	37	0.4	0.0024	0.034
	phosphoinositide metabolic process	50	0.6	0.0025	0.035
	regulation of Ras protein signal transduction	127	1.4	0.0025	0.035
	positive regulation of developmental process	164	1.8	0.0026	0.036
	DNA damage response, signal transduction	54	0.6	0.0026	0.037
	positive regulation of protein kinase activity	134	1.5	0.0026	0.037
	regulation of cell morphogenesis	83	0.9	0.0027	0.038
	nuclear-transcribed mRNA catabolic process, nonsense-mediated decay	24	0.3	0.0027	0.038
	negative regulation of cell motion	44	0.5	0.0028	0.038
	stress-activated protein kinase signaling pathway	44	0.5	0.0028	0.038
	positive regulation of signal transduction	173	1.9	0.0028	0.039
	positive regulation of protein kinase cascade	103	1.1	0.0028	0.039
	viral infectious cycle	32	0.4	0.0029	0.039
	protein amino acid dephosphorylation	84	0.9	0.0029	0.04
	protein amino acid lipidation	38	0.4	0.0029	0.04
	regulation of intracellular protein transport	38	0.4	0.0029	0.04
	maintenance of protein location	35	0.4	0.0029	0.04
	negative regulation of cellular component organization	89	1	0.003	0.04
	gastrulation	48	0.5	0.003	0.041
	regulation of fibroblast proliferation	27	0.3	0.0032	0.043
	cell-cell junction organization	27	0.3	0.0032	0.043
	regulation of JNK cascade	45	0.5	0.0032	0.043
	T cell differentiation	45	0.5	0.0032	0.043
	cellular macromolecular complex subunit organization	206	2.3	0.0032	0.043
	vesicle targeting, to, from or within Golgi	12	0.1	0.0033	0.044
	cotranslational protein targeting to membrane	12	0.1	0.0033	0.044
	oxidative phosphorylation	64	0.7	0.0033	0.044
	protein amino acid acylation	42	0.5	0.0033	0.044
	nuclear export	42	0.5	0.0033	0.044
	ubiquitin cycle	20	0.2	0.0035	0.046
	negative regulation of phosphorylation	33	0.4	0.0035	0.047
	spliceosome assembly	25	0.3	0.0037	0.049
	retrograde vesicle-mediated transport, Golgi to ER	18	0.2	0.0038	0.05
	Golgi organization	18	0.2	0.0038	0.05
	positive regulation of transcription from RNA polymerase II promoter	213	2.4	0.0038	0.05
	lymphocyte activation	120	1.3	0.0038	0.05
	complement activation, alternative pathway	14	0.2	0.0038	0.05
