# Supplementary material for: A Genome-Wide Investigation of Expression Characteristics of Natural Antisense Transcripts in Liver and Muscle Samples of Pigs
Source: PLoS One. 2012 Dec 20;7(12):e52433. doi: 10.1371/journal.pone.0052433 (PMC3527515; doi:10.1371/journal.pone.0052433)
Supplement: Table S2 — The normalized expression level of sense and antisense transcript of the imprinting genes in liver and muscle. (XLS) [file pone.0052433.s002.xls]

## Sheet: Sheet1
Table S2. The normalized expression level of sense and antisense transcript of the imprinting genes in liver and muscle
Gene	antisense in muscle (TPM, mean ± SD)	sense in muscle (TPM, mean ± SD)	antisense in liver (TPM, mean ± SD)	sense in liver (TPM, mean ± SD)
IGF2	20.79 ± 29.14	49.18 ± 39.8	260.3 ± 113.22	532.14 ± 345.53
IGF2R	4.88 ± 2.55	35.69 ± 14.87	6.07 ± 2.3	52.81 ± 20.65
APBA1	0.67 ± 1.76	0.91 ± 1.93	0.52 ± 0.38	0.91 ± 2.79
BLCAP	25.25 ± 8.99	61.93 ± 22.96	0.79 ± 0.43	1.24 ± 3.22
BRP44L	1.12 ± 0.61	204.07 ± 57.16	2.9 ± 1.58	423.83 ± 185.61
CD81	0.55 ± 0.35	8.11 ± 3.06	2.65 ± 1.4	48.88 ± 14.68
CHMP2A	1.87 ± 1.38	52.19 ± 14.85	4.39 ± 1.71	117.35 ± 42.66
COMMD1	1.07 ± 0.64	16.67 ± 5.17	0.62 ± 0.32	4.21 ± 1.67
DCN	0.97 ± 0.86	223.31 ± 91.64	0.46 ± 0.17	23.44 ± 20.63
DGCR6	0.76 ± 2.04	40.24 ± 11.26	1.03 ± 0.6	30.02 ± 11.59
FAM59A	3.77 ± 3.5	0.37 ± 1.08	5.57 ± 5.35	0.95 ± 2.85
FASTK	1.75 ± 2.37	90.12 ± 27.31	1.03 ± 0.71	44.1 ± 17.83
FBRSL1	1.42 ± 1.69	6.41 ± 3.33	3.94 ± 2.11	11.49 ± 5.58
FERMT2	3.9 ± 2.35	32.63 ± 20.33	0.5 ± 0.27	2.59 ± 3.24
FUCA1	0.62 ± 0.43	9.39 ± 3.53	2.63 ± 1.61	30.85 ± 8.73
GATM	2.02 ± 1.55	2.42 ± 1.77	1072.54 ± 593.48	1390.82 ± 876.76
GNAS	12.31 ± 4.54	878.53 ± 465.12	7.26 ± 2.78	444.62 ± 223.8
GPT	0.89 ± 1.02	9.21 ± 5.11	0.95 ± 0.63	7.73 ± 5.41
GRB10	2.39 ± 2.59	48.13 ± 34.21	0.47 ± 0.17	1.35 ± 1.06
H19	5.7 ± 5.86	1.19 ± 1.22	1.76 ± 2.02	0.77 ± 1.58
HES1	2.39 ± 1.72	11.22 ± 6.32	2.86 ± 1.57	10.85 ± 5.46
HOXB3	0.39 ± 0.5	0.72 ± 0.65	0.7 ± 0.41	1.18 ± 0.89
HSPA6	3.07 ± 9.41	10.22 ± 28.56	1.68 ± 5.96	4.86 ± 20.11
IMPACT	27.04 ± 6.97	1.67 ± 1.86	3.93 ± 1.62	2.27 ± 1.63
KBTBD3	1.19 ± 1.47	0.45 ± 2.27	1.26 ± 0.69	1.08 ± 5.38
MAGI2	5.6 ± 5.91	0.65 ± 1.53	3.16 ± 2.08	0.99 ± 4.83
NDN	1.27 ± 2.2	10.85 ± 6.65	0.6 ± 0.34	4.75 ± 4.11
PHPT1	7.78 ± 3.68	82.27 ± 36.31	2.16 ± 1.07	16.63 ± 8.69
PON2	1.83 ± 1.21	1.56 ± 1.01	11.87 ± 5.6	8.85 ± 4.37
PPP1R9A	0.6 ± 0.4	4.52 ± 2.39	53.4 ± 15.19	5.83 ± 3.08
RBP5	0.5 ± 1.48	0.74 ± 1.67	12.9 ± 7.27	64.89 ± 24.37
RPL22	7.81 ± 4.53	285.68 ± 183.49	8.85 ± 4.75	227.13 ± 160.21
SDHD	17.76 ± 5.83	185.73 ± 124.3	13.5 ± 3.87	173.67 ± 115.1
SGCE	0.5 ± 0.72	5.36 ± 2.49	0.47 ± 0.21	3.74 ± 1.97
SLC38A4	23.73 ± 18.51	1.53 ± 1.59	0.36 ± 0.08	3.42 ± 2.85
SLC4A2	0.57 ± 2.13	2.63 ± 2.6	2.49 ± 1.69	15.79 ± 9.87
SNRPN	0.46 ± 1.09	10.3 ± 4.78	0.43 ± 0.18	2.58 ± 2.09
TFPI2	3.98 ± 1.9	14.34 ± 8.46	5.97 ± 2.68	20.62 ± 12.84
TMEM60	0.73 ± 2.01	7.84 ± 3.95	1.36 ± 0.9	13.43 ± 6.65
TSHZ3	0.69 ± 0.76	0.37 ± 1.22	0.58 ± 0.32	1.18 ± 4.01
TSSC4	0.77 ± 1.1	10.52 ± 5.32	0.53 ± 0.28	5.48 ± 3.7
UBE3A	9.35 ± 4.66	80.63 ± 65.54	1.76 ± 0.79	2.77 ± 1.65
WDR8	7.7 ± 5.98	24.55 ± 20.3	2.43 ± 1.71	50.71 ± 37.85
XIST	1.11 ± 0.83	0.45 ± 0.95	2.93 ± 1.38	0.82 ± 1.25
ZFP36L2	26.41 ± 16.9	0.77 ± 0.6	49.57 ± 32.02	1.38 ± 1.08
Gnai3	0.91 ± 1.21	1.78 ± 1.48	6.26 ± 2.61	11.16 ± 5.46
Inpp5f	3.36 ± 2.49	9.42 ± 4.08	0.91 ± 0.56	1.83 ± 2.54
CCDC85A	0.48 ± 1.93	1.4 ± 2.09	-	-
OBSCN	1.05 ± 0.97	2.19 ± 1.91	-	-
PEG10	1.06 ± 1.34	12.96 ± 15.61	-	-
ABCG8	-	-	0.37 ± 0.07	0.55 ± 0.4
ACD	-	-	0.61 ± 0.32	4.5 ± 2.6
ALDH1L1	-	-	20.03 ± 8.31	395.04 ± 161.43
C16orf57	-	-	0.38 ± 0.1	1.97 ± 1.54
C20orf20	-	-	0.4 ± 0.12	0.93 ± 2.25
CDK4	-	-	0.64 ± 0.35	9.74 ± 7.46
DDC	-	-	1.07 ± 0.7	18.29 ± 13.98
EGFL7	-	-	0.69 ± 0.36	27.68 ± 12.58
FGFRL1	-	-	3.17 ± 1.31	5.77 ± 2.73
LDB1	-	-	0.46 ± 0.18	0.76 ± 3.46
MAGEL2	-	-	0.38 ± 0.12	0.88 ± 3.67
MEST	-	-	0.48 ± 0.2	2.08 ± 2.94
NAP1L5	-	-	0.44 ± 0.19	1.93 ± 9.42
PAOX	-	-	0.52 ± 0.21	1.2 ± 3.89
PHLDA2	-	-	0.52 ± 0.25	1.96 ± 1.69
PLAGL1	-	-	0.5 ± 0.23	0.8 ± 1.51
PON1	-	-	0.52 ± 0.25	1.74 ± 1.7
PON3	-	-	5.32 ± 3.57	65.67 ± 53.83
PPAP2C	-	-	0.5 ± 0.2	9.33 ± 4.41
PTPN14	-	-	0.53 ± 0.41	14.11 ± 15.47
RAB1B	-	-	0.95 ± 0.54	0.56 ± 0.61
SALL1	-	-	0.48 ± 0.21	0.65 ± 0.59
SIM2	-	-	0.6 ± 0.34	1.86 ± 2.76
SLC22A18	-	-	8.68 ± 4.52	73.64 ± 33.05
SLC22A2	-	-	0.38 ± 0.09	1.05 ± 2.67
TIGD1	-	-	0.68 ± 0.46	1.66 ± 3.11
BEGAIN	-	-	0.52 ± 0.23	1.7 ± 3.64
