# Supplementary material for: A Genome-Wide Investigation of Expression Characteristics of Natural Antisense Transcripts in Liver and Muscle Samples of Pigs
Source: PLoS One. 2012 Dec 20;7(12):e52433. doi: 10.1371/journal.pone.0052433 (PMC3527515; doi:10.1371/journal.pone.0052433)
Supplement: Table S3 — The eQTL mapping results of antisense transcripts in liver and muscle. (XLS) [file pone.0052433.s003.xls]

## Sheet: Table S3-1
Table S3-1. The eQTL mapping results of antisense transcripts in liver
Antisense Transcript	annotated gene	postion of antisense transcript	associated SNP	position of SNP	p-value	FDR	state
gnl|UG|Ssc#S22286556	#N/A	chr1: 10383432	ALGA0000717	chr1: 9824440	6.25286e-12	5.23e-06	cis
gnl|UG|Ssc#S19537602	ARID1B	chr1: 11849147	MARC0049090	chr1: 12593626	6.45734e-07	0.0163775	cis
OVRM1_0127_G11	KATNA1	chr1: 18657408	ALGA0001347	chr1: 17991862	7.13822e-17	8.18e-10	cis
gnl|UG|Ssc#S23213404	PEX3	chr1: 24154149	ALGA0001663	chr1: 24137245	3.2337e-06	0.0434871	cis
gnl|UG|Ssc#S26711279	#N/A	chr1: 50522552	ALGA0003021	chr1: 50254096	1.14588e-06	0.02285	cis
gnl|UG|Ssc#S35169135	BCKDHB	chr1: 96603030	DRGA0001286	chr1: 95898595	7.83631e-08	0.00428962	cis
gnl|UG|Ssc#S18385691	#N/A	chr1: 125175662	H3GA0002545	chr1: 122470014	7.49009e-07	0.0179158	cis
gnl|UG|Ssc#S46880576	IVD	chr1: 145978732	H3GA0002769	chr1: 145991718	6.81139e-08	0.00392934	cis
gnl|UG|Ssc#S26726190	#N/A	chr1: 177060434	INRA0004898	chr1: 176338447	1.10822e-06	0.022378	cis
gnl|UG|Ssc#S23690200	#N/A	chr1: 283250805	ASGA0082987	chr1: 281360644	6.12829e-10	0.000153015	cis
gnl|UG|Ssc#S23690915	#N/A	chr1: 305456372	H3GA0005266	chr1: 305725752	3.06487e-15	2.81e-08	cis
gnl|UG|Ssc#S35167116	IER3IP1	chr1: 309590966	ASGA0096786	chr1: 309589476	1.15611e-08	0.00111618	cis
gnl|UG|Ssc#S46880649	SLC27A2	chr1: 135172999	MARC0068385	chr1: 135375075	1.95572e-06	0.0319241	cis
gnl|UG|Ssc#S35167582	OSTF1	chr1: 255040336	DRGA0002066	chr1: 253630064	1.12399e-06	0.0225573	cis
gnl|UG|Ssc#S31985999	#N/A	chr1: 92502262	MARC0012696	chr1: 92710322	2.5099e-08	0.00194911	cis
gnl|UG|Ssc#S35167100	#N/A	chr1: 179917549	ASGA0004980	chr1: 176949944	6.75182e-07	0.0168768	cis
gnl|UG|Ssc#S35164123	EEF1G	chr2: 8507886	ASGA0009027	chr2: 10867224	4.88664e-08	0.00313061	cis
gnl|UG|Ssc#S6082158	#N/A	chr2: 4332216	ASGA0008649	chr2: 5642038	3.17978e-14	7.67e-08	cis
gnl|UG|Ssc#S23690755	EHD1	chr2: 6430537	ASGA0008861	chr2: 7783468	2.59198e-09	0.000459413	cis
gnl|UG|Ssc#S40160168	#N/A	chr2: 16180758	ALGA0106126	chr2: 11823963	1.26186e-08	0.00118474	cis
gnl|UG|Ssc#S26716413	#N/A	chr2: 16538847	ASGA0009346	chr2: 18310800	8.19262e-08	0.00440829	cis
gnl|UG|Ssc#S35166512	HSD17B12	chr2: 20061566	DIAS0002519	chr2: 20211847	1.5759e-09	0.000310555	cis
gnl|UG|Ssc#S35167713	FBXO3	chr2: 29800852	ASGA0009768	chr2: 29795889	6.71952e-09	0.000791445	cis
gnl|UG|Ssc#S23768320	COX7C	chr2: 96864357	ASGA0010947	chr2: 97244806	5.27433e-07	0.0144341	cis
LVR01_0073_E01	ERAP1	chr2: 107133359	MARC0036740	chr2: 107157162	4.31959e-07	0.0126949	cis
gnl|UG|Ssc#S23755108	SNX24	chr2: 131507534	ALGA0015591	chr2: 128422618	1.12689e-06	0.0226004	cis
gnl|UG|Ssc#S26729177	AFF4	chr2: 140670244	ISU10000081	chr2: 140443704	4.88924e-09	0.000691929	cis
gnl|UG|Ssc#S23696300	KDM3B	chr2: 146139733	DIAS0004466	chr2: 145885446	3.0473e-07	0.0100266	cis
gnl|UG|Ssc#S35166751	PAIP2	chr2: 147068043	MARC0087200	chr2: 146722998	2.79956e-07	0.00953302	cis
gnl|UG|Ssc#S18384547	SRA1	chr2: 148250876	ASGA0093586	chr2: 144900049	9.76633e-11	4.12e-05	cis
gnl|UG|Ssc#S23758628	NR3C1	chr2: 151055280	M1GA0024132	chr2: 150907623	7.45435e-08	0.00419068	cis
gnl|UG|Ssc#S18274019	#N/A	chr2: 145354367	DIAS0004466	chr2: 145885446	2.53178e-08	0.00196443	cis
gnl|UG|Ssc#S35166877	TXNDC15	chr2: 142676614	ALGA0116908	chr2: 144493574	6.02172e-07	0.0156628	cis
gnl|UG|Ssc#S18554183	#N/A	chr2: 89406903	DIAS0004458	chr2: 91770525	1.98812e-07	0.0077721	cis
THY01_0118_E11	BUD31	chr3: 6693615	MARC0028097	chr3: 6096139	1.12041e-08	0.001097	cis
gnl|UG|Ssc#S23771345	#N/A	chr3: 7098761	ASGA0013186	chr3: 7568181	3.06352e-09	0.000514151	cis
gnl|UG|Ssc#S35168489	ORAI3	chr3: 17807472	ASGA0085187	chr3: 18738936	3.58505e-07	0.011221	cis
gnl|UG|Ssc#S32382476	PLA2G10	chr3: 29649390	ALGA0018219	chr3: 28690175	1.61465e-07	0.00674993	cis
gnl|UG|Ssc#S23757893	#N/A	chr3: 41137018	ALGA0018573	chr3: 42096113	4.15579e-09	0.000640675	cis
gnl|UG|Ssc#S16765370	ARID5A	chr3: 48848384	ASGA0103787	chr3: 51508856	2.22845e-08	0.00179127	cis
gnl|UG|Ssc#S23212969	C2orf64	chr3: 58238987	ASGA0014717	chr3: 58240635	1.49382e-07	0.00633439	cis
gnl|UG|Ssc#S35167878	PCYOX1	chr3: 75479702	ALGA0019619	chr3: 71652916	1.04374e-19	9.56e-12	cis
gnl|UG|Ssc#S26712542	#N/A	chr3: 75478472	ALGA0019619	chr3: 71652916	8.81109e-08	0.00460599	cis
gnl|UG|Ssc#S23768208	QPRT	chr3: 18589029	H3GA0053939	chr3: 18724340	4.38032e-10	0.000117147	cis
gnl|UG|Ssc#S18549474	#N/A	chr4: 830944	ASGA0016965	chr4: 365406	5.72129e-15	3.74e-08	cis
gnl|UG|Ssc#S23766996	RRM2B	chr4: 37679213	MARC0059688	chr4: 39185958	4.66649e-11	2.36e-05	cis
gnl|UG|Ssc#S46879569	HRSP12	chr4: 41816951	ALGA0024697	chr4: 41937629	2.63712e-12	2.5e-06	cis
gnl|UG|Ssc#S14891087	#N/A	chr4: 51207747	ALGA0024954	chr4: 50296018	2.30717e-06	0.035372	cis
gnl|UG|Ssc#S46879687	CEBPD	chr4: 87368897	MARC0055526	chr4: 86209504	1.25566e-06	0.0243519	cis
gnl|UG|Ssc#S18385017	GORAB	chr4: 88079456	MARC0005031	chr4: 88291617	9.55543e-07	0.0203868	cis
gnl|UG|Ssc#S46879652	ALDH9A1	chr4: 92712795	MARC0037125	chr4: 89347767	2.11579e-07	0.00799509	cis
gnl|UG|Ssc#S6091219	CRP	chr4: 98764964	INRA0015549	chr4: 99083021	2.87205e-10	8.92e-05	cis
gnl|UG|Ssc#S46879945	SELENBP1	chr4: 107086235	ALGA0027117	chr4: 106041535	9.24198e-07	0.0200495	cis
gnl|UG|Ssc#S46879825	ATP5F1	chr4: 119078679	DBWU0000085	chr4: 119081049	1.48466e-06	0.027015	cis
gnl|UG|Ssc#S40426887	FAM40A	chr4: 120531377	H3GA0014171	chr4: 119910329	4.26099e-08	0.00284175	cis
gnl|UG|Ssc#S23758776	#N/A	chr4: 120562900	ASGA0021980	chr4: 119682308	3.83478e-07	0.011721	cis
gnl|UG|Ssc#S35164912	GSTM4	chr4: 120750535	ALGA0028072	chr4: 120553443	1.89011e-08	0.00160519	cis
gnl|UG|Ssc#S20458640	#N/A	chr4: 120988062	ASGA0022077	chr4: 121010319	1.02285e-08	0.00102661	cis
gnl|UG|Ssc#S46879777	PRPF38B	chr4: 121836332	ASGA0022326	chr4: 123712634	1.08915e-07	0.00521719	cis
gnl|UG|Ssc#S18383678	VAV3	chr4: 122966869	ALGA0028052	chr4: 120752641	8.87067e-09	0.000933255	cis
LVRM1_0146_G06	DPYS	chr4: 35528904	ALGA0024467	chr4: 35440691	1.33127e-10	5.13e-05	cis
gnl|UG|Ssc#S35169221	CYP2D6	chr5: 3814815	INRA0018114	chr5: 2924508	4.87421e-08	0.0031278	cis
gnl|UG|Ssc#S35169060	TOMM22	chr5: 6579626	DIAS0000404	chr5: 4599327	2.73543e-06	0.0391497	cis
gnl|UG|Ssc#S35172482	EIF3D	chr5: 8895466	ALGA0030312	chr5: 8499914	1.25731e-06	0.0243735	cis
gnl|UG|Ssc#S46879302	PTGES3	chr5: 23674707	ALGA0031344	chr5: 26098405	1.40748e-06	0.0261559	cis
gnl|UG|Ssc#S35165244	RDH16	chr5: 24133018	ASGA0025092	chr5: 23994070	1.88831e-08	0.00160519	cis
LVRM1_0056_B08	RDH16	chr5: 24133018	ASGA0025092	chr5: 23994070	9.48988e-07	0.0203322	cis
gnl|UG|Ssc#S23764974	TMCC3	chr5: 93090347	ALGA0111097	chr5: 93220090	2.09157e-12	2.31e-06	cis
gnl|UG|Ssc#S35174029	PCBP2	chr5: 19112350	DIAS0000646	chr5: 18447205	1.15269e-10	4.63e-05	cis
gnl|UG|Ssc#S31119609	#N/A	chr5: 20659835	H3GA0015948	chr5: 18751733	3.95931e-08	0.0027015	cis
gnl|UG|Ssc#S6054340	#N/A	chr5: 66080099	MARC0089524	chr5: 65486918	9.23073e-10	0.000214021	cis
gnl|UG|Ssc#S35170969	GABARAPL2	chr6: 11962960	MARC0064361	chr6: 12175756	2.43037e-06	0.0363842	cis
gnl|UG|Ssc#S6072916	LDHD	chr6: 12295491	MARC0028324	chr6: 13925369	7.59362e-09	0.000854957	cis
gnl|UG|Ssc#S35164277	NQO1	chr6: 16238853	DRGA0006522	chr6: 16323291	5.1137e-07	0.0141252	cis
LVR01_0068_D04	CES1	chr6: 27325086	MARC0009121	chr6: 26698211	9.75033e-11	4.12e-05	cis
gnl|UG|Ssc#S18547858	MEGF8	chr6: 45467631	MARC0094560	chr6: 45906794	6.54954e-08	0.00383249	cis
gnl|UG|Ssc#S40309977	ARHGEF10L	chr6: 70488562	MARC0094881	chr6: 66638411	1.23576e-06	0.0240423	cis
gnl|UG|Ssc#S14889858	#N/A	chr6: 128712914	ALGA0036880	chr6: 126384054	1.7843e-06	0.0301042	cis
gnl|UG|Ssc#S35167762	ECHDC2	chr6: 146951361	ALGA0114066	chr6: 147475545	6.91002e-10	0.000170674	cis
gnl|UG|Ssc#S31108521	#N/A	chr6: 147698021	MARC0038340	chr6: 146808544	5.70964e-09	0.000746368	cis
gnl|UG|Ssc#S33333596	CTH	chr6: 132027412	ALGA0037040	chr6: 132065392	2.77868e-11	1.61e-05	cis
gnl|UG|Ssc#S35170020	SULT2A1	chr6: 49108567	H3GA0017944	chr6: 47228630	9.17145e-07	0.0199342	cis
gnl|UG|Ssc#S23757828	HOOK1	chr6: 140117181	ASGA0029722	chr6: 138377709	2.17316e-06	0.0340268	cis
gnl|UG|Ssc#S35165644	C8B	chr6: 143164815	H3GA0019137	chr6: 143137565	3.30741e-06	0.0441993	cis
gnl|UG|Ssc#S35167157	CYP4A11	chr6: 152115554	ASGA0105570	chr6: 152208520	9.63634e-11	4.11e-05	cis
gnl|UG|Ssc#S46879126	C6orf145	chr7: 2293809	M1GA0009339	chr7: 1780404	2.88218e-06	0.0406177	cis
gnl|UG|Ssc#S46879081	RANBP9	chr7: 10287341	ASGA0031083	chr7: 9690196	1.75772e-06	0.0298266	cis
gnl|UG|Ssc#S46879076	JARID2	chr7: 12068700	MARC0107576	chr7: 15528712	4.51583e-07	0.0131077	cis
gnl|UG|Ssc#S46878251	C6orf62	chr7: 20675269	H3GA0020363	chr7: 24817635	1.0816e-10	4.46e-05	cis
DCI01_0069_C12	C6orf130	chr7: 41470220	ASGA0096525	chr7: 40730224	2.43098e-07	0.00875064	cis
gnl|UG|Ssc#S39961569	GNMT	chr7: 43486695	DIAS0000557	chr7: 43488849	1.34187e-07	0.00592568	cis
gnl|UG|Ssc#S46878418	HSP90AB1	chr7: 45119559	ALGA0040739	chr7: 41202819	2.22533e-07	0.00821258	cis
gnl|UG|Ssc#S16513488	PEAK1	chr7: 61961070	H3GA0021903	chr7: 62283997	1.37814e-07	0.00604789	cis
gnl|UG|Ssc#S18361411	#N/A	chr7: 97612404	H3GA0022406	chr7: 95923867	1.93172e-07	0.00765629	cis
gnl|UG|Ssc#S46878867	ZFP36L1	chr7: 98803328	ASGA0035316	chr7: 98779058	2.3101e-09	0.000417527	cis
gnl|UG|Ssc#S50166572	NUMB	chr7: 102416956	INRA0027600	chr7: 102222702	8.9556e-11	3.89e-05	cis
SKNB1_0050_B04	#N/A	chr7: 106553043	ASGA0035604	chr7: 105663079	7.86329e-07	0.0183815	cis
gnl|UG|Ssc#S46878796	GSTZ1	chr7: 106553162	ALGA0044071	chr7: 106028315	9.7051e-07	0.0205911	cis
gnl|UG|Ssc#S16762471	#N/A	chr7: 106733467	H3GA0022712	chr7: 105538181	9.45264e-09	0.000971069	cis
gnl|UG|Ssc#S21554820	#N/A	chr7: 110381188	DRGA0008117	chr7: 114977348	3.00844e-09	0.000512415	cis
gnl|UG|Ssc#S34521601	SEL1L	chr7: 110383245	ASGA0035794	chr7: 109405443	8.35345e-08	0.00446845	cis
gnl|UG|Ssc#S35173543	PTPN21	chr7: 116875525	DRGA0008163	chr7: 116876922	9.39021e-09	0.000967344	cis
gnl|UG|Ssc#S35165362	#N/A	chr7: 122999381	H3GA0023324	chr7: 123764425	6.65473e-09	0.000790966	cis
gnl|UG|Ssc#S21547186	#N/A	chr7: 128674694	M1GA0011405	chr7: 130913628	4.60546e-11	2.36e-05	cis
gnl|UG|Ssc#S46878967	SMEK1	chr7: 119663148	H3GA0023105	chr7: 118979653	1.45371e-13	2.78e-07	cis
gnl|UG|Ssc#S46878923	SERPINA3	chr7: 122963670	MARC0009559	chr7: 122877455	2.91097e-13	4.52e-07	cis
gnl|UG|Ssc#S35170400	SCARB2	chr8: 76034114	H3GA0024980	chr8: 78410130	1.75127e-07	0.00714505	cis
gnl|UG|Ssc#S35164902	FGB	chr8: 78952694	ASGA0039041	chr8: 78964955	7.72379e-12	6.21e-06	cis
gnl|UG|Ssc#S40440480	CAMK2D	chr8: 116955005	ALGA0049179	chr8: 115236424	8.43096e-08	0.0044823	cis
gnl|UG|Ssc#S6083302	#N/A	chr8: 126967339	ALGA0049404	chr8: 128842533	6.24812e-07	0.0160342	cis
UTR01_0013_G04	PIGY	chr8: 139942265	ALGA0049836	chr8: 139841928	4.60176e-07	0.013273	cis
gnl|UG|Ssc#S31114563	RASGEF1B	chr8: 145847327	MARC0071058	chr8: 145888527	6.51304e-10	0.000161467	cis
gnl|UG|Ssc#S19226542	ADH4	chr8: 130410138	ASGA0039832	chr8: 130909240	1.5501e-07	0.00653076	cis
gnl|UG|Ssc#S6089862	QDPR	chr8: 12329454	DIAS0003188	chr8: 10376290	7.56666e-07	0.0179885	cis
gnl|UG|Ssc#S18547680	TDO2	chr8: 46709849	MARC0034580	chr8: 43425758	6.57469e-08	0.00384349	cis
gnl|UG|Ssc#S50171253	#N/A	chr8: 78860061	MARC0003622	chr8: 78858282	2.64958e-10	8.34e-05	cis
gnl|UG|Ssc#S35167163	HPX	chr9: 3946483	ASGA0040859	chr9: 4014490	3.44925e-07	0.0109254	cis
gnl|UG|Ssc#S35168696	#N/A	chr9: 7598982	MARC0020691	chr9: 10608039	7.88478e-11	3.58e-05	cis
gnl|UG|Ssc#S23768374	#N/A	chr9: 10692668	H3GA0026399	chr9: 10749704	2.6243e-07	0.00919259	cis
gnl|UG|Ssc#S18383539	UVRAG	chr9: 11252750	H3GA0026518	chr9: 12047117	4.17258e-09	0.000640675	cis
ADR01_0078_A06	#N/A	chr9: 43262144	ALGA0052431	chr9: 43211055	9.58004e-08	0.00484742	cis
gnl|UG|Ssc#S19546760	RAPGEF5	chr9: 100401680	ASGA0044033	chr9: 100627098	3.20614e-06	0.0432179	cis
gnl|UG|Ssc#S26715833	C7orf23	chr9: 102896121	SIRI0001351	chr9: 100035213	6.9031e-08	0.00396303	cis
OVRM1_0039_G01	ARPC5	chr9: 137168061	ASGA0106413	chr9: 138885165	8.67204e-07	0.019279	cis
gnl|UG|Ssc#S6073341	LAMB3	chr9: 146585180	ASGA0045216	chr9: 146799282	1.77619e-13	3.07e-07	cis
gnl|UG|Ssc#S31101308	PROX1	chr9: 142428903	ALGA0055464	chr9: 142293282	2.83729e-09	0.000494302	cis
gnl|UG|Ssc#S18384933	DAPK1	chr10: 31963682	ASGA0098135	chr10: 32445077	3.8271e-07	0.0117133	cis
gnl|UG|Ssc#S35169612	RSU1	chr10: 49996293	H3GA0030197	chr10: 51028164	6.16778e-08	0.00366104	cis
UTR01_0096_F02	ACBD5	chr10: 54199178	ALGA0117353	chr10: 54623898	1.51903e-13	2.78e-07	cis
gnl|UG|Ssc#S26724300	#N/A	chr10: 56158207	ALGA0103279	chr10: 56806384	3.75436e-07	0.0115524	cis
gnl|UG|Ssc#S31109338	#N/A	chr10: 14850175	DRGA0010301	chr10: 13745263	2.39386e-08	0.00188617	cis
gnl|UG|Ssc#S18377127	DDX59	chr10: 27675580	ALGA0057832	chr10: 26668047	2.17553e-06	0.034035	cis
gnl|UG|Ssc#S34506283	LAD1	chr10: 28176379	ASGA0083356	chr10: 27292836	1.40904e-07	0.00609935	cis
gnl|UG|Ssc#S26731531	MOSC1	chr10: 12259060	M1GA0013686	chr10: 11563519	1.20573e-07	0.00553841	cis
LVRM1_0154_C07	#N/A	chr10: 24376837	ASGA0049112	chr10: 24257164	2.80499e-10	8.74e-05	cis
gnl|UG|Ssc#S46877890	MTIF3	chr11: 4333003	MARC0045817	chr11: 4043716	1.13099e-11	8.03e-06	cis
gnl|UG|Ssc#S35166513	SLC46A3	chr11: 5678755	ASGA0049471	chr11: 5503125	7.934e-09	0.000877	cis
gnl|UG|Ssc#S46877854	POSTN	chr11: 13198182	ALGA0060930	chr11: 12925634	4.15482e-08	0.00279741	cis
gnl|UG|Ssc#S35165338	ITM2B	chr11: 19803133	ALGA0061159	chr11: 18229231	6.43878e-08	0.00379512	cis
gnl|UG|Ssc#S46877822	CPB2	chr11: 21717208	ALGA0061231	chr11: 20330893	1.86098e-09	0.000355272	cis
gnl|UG|Ssc#S26718660	#N/A	chr11: 23597038	ALGA0061436	chr11: 23841410	1.29132e-09	0.00027016	cis
gnl|UG|Ssc#S46877795	IPO5	chr11: 74138129	ASGA0091145	chr11: 73435073	2.11732e-06	0.0335619	cis
gnl|UG|Ssc#S6073367	UNC13D	chr12: 5520558	H3GA0033104	chr12: 6484229	1.59639e-07	0.00668887	cis
gnl|UG|Ssc#S35168329	EFTUD2	chr12: 18722492	ALGA0065479	chr12: 18760409	6.15726e-09	0.000766605	cis
gnl|UG|Ssc#S35167566	SCPEP1	chr12: 33995010	ASGA0103400	chr12: 36811267	6.5733e-09	0.000790966	cis
gnl|UG|Ssc#S23767528	DYNLL2	chr12: 35383129	ALGA0066216	chr12: 35990853	8.89123e-08	0.00462662	cis
gnl|UG|Ssc#S35168230	TMEM97	chr12: 46521329	ALGA0109059	chr12: 46857615	1.10787e-06	0.022378	cis
gnl|UG|Ssc#S35173082	GPD1L	chr13: 20616343	MARC0099947	chr13: 20069775	3.07637e-07	0.0100968	cis
gnl|UG|Ssc#S35172232	GPX1	chr13: 35147253	M1GA0017516	chr13: 36262721	2.30745e-07	0.00843075	cis
gnl|UG|Ssc#S40171241	HACL1	chr13: 2714463	ASGA0055676	chr13: 3554668	8.6259e-08	0.0045448	cis
gnl|UG|Ssc#S6076282	LOC100510017	chr13: 98227918	ALGA0071436	chr13: 98072328	1.16185e-10	4.63e-05	cis
gnl|UG|Ssc#S35165264	#N/A	chr13: 3050388	ALGA0067420	chr13: 1776562	1.89942e-07	0.00755861	cis
gnl|UG|Ssc#S46877728	ACAA1	chr13: 25168719	ASGA0056658	chr13: 25099254	3.62363e-09	0.000588744	cis
gnl|UG|Ssc#S18548768	KCTD6	chr13: 44228386	ASGA0057371	chr13: 44779804	1.05688e-09	0.000237748	cis
gnl|UG|Ssc#S19541055	#N/A	chr13: 81407526	INRA0040536	chr13: 83592373	2.87196e-06	0.0405005	cis
gnl|UG|Ssc#S46877589	COPB2	chr13: 87895226	H3GA0036902	chr13: 85652093	6.51964e-10	0.000161467	cis
gnl|UG|Ssc#S46877633	C3orf59	chr13: 139473924	ALGA0072018	chr13: 142694871	8.89623e-07	0.0195524	cis
gnl|UG|Ssc#S26720847	ATP13A3	chr13: 140888272	ALGA0072038	chr13: 142769500	3.59489e-06	0.0465449	cis
OVR01_0070_H06	ACY1	chr13: 37310853	ASGA0057107	chr13: 34900991	3.48492e-07	0.0110042	cis
gnl|UG|Ssc#S40191742	#N/A	chr13: 206986820	ASGA0059833	chr13: 206424312	7.20562e-08	0.00409478	cis
gnl|UG|Ssc#S19550259	#N/A	chr14: 9116546	MARC0068949	chr14: 4906200	2.9095e-13	4.52e-07	cis
gnl|UG|Ssc#S35165324	MSRA	chr14: 15059920	ASGA0061518	chr14: 13883511	4.57541e-07	0.013217	cis
gnl|UG|Ssc#S26727528	#N/A	chr14: 21928330	ALGA0075992	chr14: 21902332	3.04072e-07	0.0100193	cis
gnl|UG|Ssc#S18381775	#N/A	chr14: 41207314	ASGA0062984	chr14: 43971751	8.27506e-07	0.0188863	cis
gnl|UG|Ssc#S40538782	#N/A	chr14: 43105303	MARC0012679	chr14: 40597533	9.09396e-07	0.0198084	cis
gnl|UG|Ssc#S46876867	#N/A	chr14: 64380799	MARC0004193	chr14: 64116421	1.51655e-06	0.0273292	cis
gnl|UG|Ssc#S35172014	GOT1	chr14: 120043225	MARC0065338	chr14: 122191335	3.83548e-07	0.011721	cis
LVRM1_0138_B11	#N/A	chr14: 120817414	ALGA0080891	chr14: 117715367	6.85545e-08	0.00394674	cis
gnl|UG|Ssc#S35165614	#N/A	chr14: 120797723	H3GA0042042	chr14: 120337966	7.43093e-08	0.00418007	cis
gnl|UG|Ssc#S46877217	MGEA5	chr14: 122676573	INRA0046738	chr14: 122785999	1.0848e-06	0.0221	cis
gnl|UG|Ssc#S23213353	GSTO1	chr14: 125175435	ASGA0066298	chr14: 126288515	7.46488e-07	0.0178742	cis
LVRM1_0009_D10	ACSL5	chr14: 133693391	ALGA0081906	chr14: 136115348	1.08261e-07	0.00520706	cis
gnl|UG|Ssc#S18358496	FAM160B1	chr14: 136317377	ALGA0081906	chr14: 136115348	1.86093e-06	0.0308255	cis
gnl|UG|Ssc#S46877108	C10orf84	chr14: 139880728	ALGA0082094	chr14: 138164405	2.30239e-06	0.0353697	cis
gnl|UG|Ssc#S35170532	PRDX3	chr14: 140603477	ALGA0082362	chr14: 141402773	4.02211e-07	0.012096	cis
gnl|UG|Ssc#S35166448	ACADSB	chr14: 144174274	INRA0048043	chr14: 144191695	3.25154e-06	0.0436565	cis
gnl|UG|Ssc#S46877354	BUB3	chr14: 144290016	DBWU0000067	chr14: 144296755	5.53581e-09	0.000734253	cis
LVRM1_0097_C05	GSTTP1	chr14: 53258503	M1GA0018628	chr14: 50526418	3.46436e-07	0.0109619	cis
gnl|UG|Ssc#S35166824	PECR	chr15: 131179807	ASGA0070540	chr15: 132520074	4.13177e-07	0.0123167	cis
gnl|UG|Ssc#S23776908	#N/A	chr15: 61330116	H3GA0044392	chr15: 62207641	9.46854e-08	0.00480662	cis
gnl|UG|Ssc#S23213267	LY75-CD302	chr15: 73935478	INRA0049528	chr15: 77875540	8.58818e-08	0.00454114	cis
gnl|UG|Ssc#S6073205	GRB14	chr15: 79274182	ASGA0069840	chr15: 78814476	4.4251e-08	0.00291998	cis
gnl|UG|Ssc#S26726256	#N/A	chr15: 122429726	DRGA0015416	chr15: 123838823	2.62341e-10	8.29e-05	cis
gnl|UG|Ssc#S35166313	ATIC	chr15: 130321648	ALGA0086840	chr15: 125706148	5.47845e-08	0.00337832	cis
gnl|UG|Ssc#S18356788	#N/A	chr15: 138112657	H3GA0045213	chr15: 140324685	9.29798e-07	0.0201233	cis
gnl|UG|Ssc#S18388327	#N/A	chr15: 139083531	ASGA0070951	chr15: 139101307	1.82593e-09	0.000349311	cis
gnl|UG|Ssc#S34499289	OBSL1	chr15: 134512277	ASGA0070859	chr15: 135820525	7.98719e-07	0.0185669	cis
gnl|UG|Ssc#S23701334	#N/A	chr16: 36887049	H3GA0056624	chr16: 36750506	3.39467e-06	0.0448371	cis
gnl|UG|Ssc#S26718943	DNAJC21	chr16: 21425596	ALGA0089691	chr16: 24604177	2.97805e-06	0.0413324	cis
gnl|UG|Ssc#S35171450	ERGIC1	chr16: 55597262	MARC0005681	chr16: 55691446	1.69443e-07	0.00698466	cis
gnl|UG|Ssc#S34501338	DTD1	chr17: 30300695	DIAS0003246	chr17: 31816689	1.82115e-06	0.0304084	cis
gnl|UG|Ssc#S35166838	AHCY	chr17: 42693945	H3GA0048996	chr17: 46405580	1.75164e-06	0.0297686	cis
gnl|UG|Ssc#S35166499	SERINC3	chr17: 52392099	INRA0054166	chr17: 53965607	2.68875e-06	0.0387579	cis
gnl|UG|Ssc#S23763873	SDC4	chr17: 53254492	H3GA0049247	chr17: 53856831	1.95685e-08	0.00164209	cis
gnl|UG|Ssc#S40004364	#N/A	chr17: 64932311	MARC0114511	chr17: 65109674	1.53119e-09	0.000303703	cis
gnl|UG|Ssc#S18383662	#N/A	chr17: 15210139	ALGA0093449	chr17: 17294978	1.06504e-09	0.000237805	cis
LVR01_0041_C05	FGL1	chr17: 6099235	ALGA0092915	chr17: 6267307	2.4104e-11	1.43e-05	cis
gnl|UG|Ssc#S35169805	HAO1	chr17: 18814427	ASGA0101569	chr17: 18594302	3.25775e-07	0.010504	cis
gnl|UG|Ssc#S40188832	#N/A	chr18: 8139154	ALGA0096921	chr18: 8862233	2.05774e-07	0.00785346	cis
gnl|UG|Ssc#S18382115	#N/A	chr18: 10764371	ALGA0097098	chr18: 14389943	2.58113e-06	0.0376431	cis
AMP01_0006_C10	TMEM209	chr18: 19652262	MARC0056017	chr18: 20126280	1.56817e-06	0.027977	cis
gnl|UG|Ssc#S35169021	CALU	chr18: 20911133	DIAS0000507	chr18: 20872812	1.9973e-06	0.0323533	cis
gnl|UG|Ssc#S34495154	AASS	chr18: 26579424	ASGA0092854	chr18: 26595315	3.58128e-13	5.29e-07	cis
AMP01_0077_A05	40793	chr18: 41967905	MARC0046857	chr18: 43251114	9.24377e-08	0.00473897	cis
gnl|UG|Ssc#S23767719	#N/A	chr18: 55290998	MARC0025541	chr18: 55566402	6.31325e-07	0.0161506	cis
gnl|UG|Ssc#S18546947	RP9	chr18: 44728241	ASGA0079594	chr18: 40579638	5.59154e-10	0.000141934	cis
PTG01_0023_H06	TMEM27	chrX: 13279366	MARC0097036	chrX: 12941862	7.54067e-11	3.49e-05	cis
gnl|UG|Ssc#S35170518	GPC3	chrX: 125676111	M1GA0023799	chrX: 128323441	3.66605e-11	1.98e-05	cis
gnl|UG|Ssc#S18360348	ATP11C	chrX: 130614127	INRA0057227	chrX: 134649891	9.04811e-15	4.36e-08	cis
gnl|UG|Ssc#S35168983	SPR	chr3: 73090295	MARC0075394	chr3: 68326976	5.27503e-09	0.000713505	cis
TCH01_0072_A01	ADI1	chr3: 140460648	DRGA0017335	chr3: 142380480	2.38706e-08	0.00188405	cis
gnl|UG|Ssc#S26734441	TMEM14C	chr7: 7781136	MARC0082306	chr7: 7514914	2.93899e-09	0.000507184	cis
gnl|UG|Ssc#S40323161	LOC647012	chr7: 128631365	DIAS0001804	chr7: 129886459	2.55123e-09	0.000453066	cis
gnl|UG|Ssc#S19539468	UPF2	chr10: 65693737	ASGA0082641	chr10: 65712534	1.20612e-09	0.000255752	cis
gnl|UG|Ssc#S35174079	FDFT1	chr14: 16164826	SIRI0001468	chr14: 17272075	1.94161e-07	0.00768221	cis
gnl|UG|Ssc#S18385999	NRP2	chr15: 120721606	ALGA0086613	chr15: 118809721	1.08048e-08	0.00106807	cis
gnl|UG|Ssc#S35166440	BHMT	chr2: 89406704	MARC0051431	chr2: 93782446	8.81946e-07	0.0194553	cis
gnl|UG|Ssc#S35168461	HAAO	chr3: 102631956	ALGA0020295	chr3: 103487445	4.14398e-09	0.000640675	cis
gnl|UG|Ssc#S40318462	NCL	chr15: 145935843	MARC0005573	chr15: 144002309	6.8816e-09	0.000802458	cis
gnl|UG|Ssc#S49953836	LIPC	chr1: 125538028	INRA0004114	chr1: 140052792	4.00393e-06	0.0498642	trans
gnl|UG|Ssc#S23212951	PHAX	chr2: 135021805	DIAS0003378	chr2: 143878207	8.75936e-08	0.00458666	trans
gnl|UG|Ssc#S31100672	#N/A	chr2: 60027435	ALGA0056636	chr10: 7905920	1.4524e-06	0.026601	trans
gnl|UG|Ssc#S26718775	DTX2	chr3: 9620647	ALGA0017376	chr1: 68359366	1.82841e-06	0.0305046	trans
gnl|UG|Ssc#S23212994	ATP6V0C	chr3: 42705978	MARC0000620	chr1: 3008501	1.01331e-11	7.61e-06	trans
gnl|UG|Ssc#S27603596	TRIB2	chr3: 132790611	ALGA0122587	chr3: 81803660	4.0191e-06	0.04999	trans
gnl|UG|Ssc#S35164836	SERPINA3	chr7: 122933474	MARC0083654	chr15: 81926381	2.0032e-06	0.0324089	trans
gnl|UG|Ssc#S35170917	SRSF2	chr12: 4652783	INRA0046649	chr14: 120391470	9.74663e-07	0.0206505	trans
gnl|UG|Ssc#S46877144	TCF7L2	chr14: 134586336	ASGA0034424	chr7: 70785955	3.51619e-06	0.0459114	trans
AMP01_0032_D04	ASAH1	chr17: 6296100	M1GA0021589	chr13: 205765649	3.87719e-07	0.0117996	trans
gnl|UG|Ssc#S26711436	#N/A	chr1: 18745789	ALGA0001633	chr1: 23858687	8.10827e-07	0.0187106	trans
gnl|UG|Ssc#S23700902	#N/A	chr1: 182547014	MARC0076685	chr1: 121809053	3.50219e-06	0.0457808	trans
gnl|UG|Ssc#S19543090	#N/A	chr1: 181460739	MARC0044880	chr1: 195732936	2.4667e-06	0.0366584	trans
gnl|UG|Ssc#S23692214	#N/A	chr1: 276540081	ALGA0009145	chr1: 281597426	5.27856e-07	0.0144341	trans
gnl|UG|Ssc#S26726502	#N/A	chr5: 105400263	H3GA0002168	chr1: 92918387	6.1338e-07	0.0158521	trans
gnl|UG|Ssc#S40391394	KATNB1	chr6: 17713584	MARC0065884	chr1: 143979942	1.3301e-10	5.13e-05	trans
gnl|UG|Ssc#S23758059	LSM4	chr1: 120204291	ASGA0010363	chr2: 50676509	6.67743e-07	0.016732	trans
gnl|UG|Ssc#S34497299	PCSK5	chr1: 255618171	ASGA0098540	chr2: 15698089	3.35164e-07	0.0107013	trans
PBL01_0083_E08	#N/A	chr1: 121506725	ALGA0114147	chr2: 128269275	6.81367e-08	0.00392934	trans
gnl|UG|Ssc#S35164821	PRDX5	chr2: 6864027	M1GA0025119	chr2: 1021191	7.07675e-07	0.0173072	trans
gnl|UG|Ssc#S35165661	GLYAT	chr2: 11993062	ASGA0104076	chr2: 18141382	2.09918e-07	0.00796848	trans
gnl|UG|Ssc#S23695529	#N/A	chr2: 77822946	DIAS0000914	chr2: 68965440	2.83176e-07	0.00953302	trans
gnl|UG|Ssc#S26645293	#N/A	chr2: 72423989	ALGA0013947	chr2: 59867578	4.99521e-07	0.0139583	trans
gnl|UG|Ssc#S19537391	SUGP2	chr2: 58626728	MARC0043071	chr2: 53067453	2.73793e-07	0.0094178	trans
gnl|UG|Ssc#S35167354	CANX	chr2: 80445609	MARC0031177	chr2: 45171822	7.88232e-07	0.0183931	trans
gnl|UG|Ssc#S31116518	#N/A	chr2: 83190477	MARC0051072	chr2: 95851681	3.83216e-07	0.011721	trans
gnl|UG|Ssc#S26711302	#N/A	chr2: 124612187	H3GA0007581	chr2: 130293117	9.76169e-07	0.0206568	trans
gnl|UG|Ssc#S31986072	#N/A	chr2: 89406700	MARC0046666	chr2: 99366616	8.63696e-07	0.0192513	trans
ITT01_0038_E10	EIF5B	chr3: 57496094	DIAS0004603	chr2: 9709850	1.69765e-11	1.09e-05	trans
MLN01_0050_D12	NDUFA6	chr5: 3786583	ALGA0014761	chr2: 108497755	3.9056e-07	0.0118272	trans
gnl|UG|Ssc#S35167452	CAP1	chr6: 89300803	ASGA0010572	chr2: 84866415	1.84723e-06	0.0307264	trans
gnl|UG|Ssc#S16516963	#N/A	chr10: 76568516	MARC0016281	chr2: 160085066	1.64544e-08	0.00144426	trans
gnl|UG|Ssc#S35165260	RPN1	chr13: 79273134	ASGA0008596	chr2: 5101784	3.89534e-06	0.0488972	trans
gnl|UG|Ssc#S35167816	ANXA4	chr3: 76060039	ASGA0014706	chr3: 57840349	1.23104e-07	0.00563186	trans
gnl|UG|Ssc#S35173205	YWHAQ	chr3: 135246378	ALGA0021791	chr3: 141560016	2.7209e-06	0.0390677	trans
gnl|UG|Ssc#S23763359	#N/A	chr10: 22601560	ALGA0017963	chr3: 21126379	3.11256e-06	0.0424877	trans
gnl|UG|Ssc#S23213201	DYNC2LI1	chrX: 142093233	INRA0011066	chr3: 97326069	8.9723e-07	0.0196413	trans
gnl|UG|Ssc#S46880206	EIF3E	chr4: 31682243	ASGA0087092	chr4: 123838086	2.90611e-06	0.0407551	trans
MLN01_0062_F02	#N/A	chr4: 102868622	MARC0037125	chr4: 89347767	5.25341e-08	0.00327704	trans
gnl|UG|Ssc#S23213113	C1orf43	chr4: 104447002	DRGA0005027	chr4: 112241021	1.08878e-06	0.0221516	trans
gnl|UG|Ssc#S46879997	RAB13	chr4: 104606400	ALGA0027429	chr4: 111704155	2.01456e-06	0.0325581	trans
gnl|UG|Ssc#S46879958	S100A10	chr4: 106282612	ALGA0026572	chr4: 96381947	8.73578e-07	0.0193546	trans
gnl|UG|Ssc#S17505832	CHD1L	chr4: 110094460	H3GA0013517	chr4: 101855077	6.62828e-07	0.0166955	trans
gnl|UG|Ssc#S19546889	#N/A	chr4: 80748847	MARC0059813	chr4: 133785750	2.27898e-06	0.0351219	trans
gnl|UG|Ssc#S35173312	SAR1A	chr14: 79011700	H3GA0012592	chr4: 42875123	4.99625e-07	0.0139583	trans
gnl|UG|Ssc#S35168588	MT1L	chr6: 26383673	ALGA0104811	chr6: 17971068	8.86256e-12	6.98e-06	trans
AMP01_0005_B07	ABHD3	chr6: 99355423	DIAS0001073	chr6: 89203581	5.73435e-07	0.0151869	trans
gnl|UG|Ssc#S46877661	FNDC3B	chr13: 119779314	ASGA0102302	chr6: 143591366	2.79348e-06	0.0396993	trans
gnl|UG|Ssc#S35174305	LIPA	chr14: 110114083	ASGA0028013	chr6: 29651886	2.67541e-06	0.0386519	trans
gnl|UG|Ssc#S46876184	HSPD1	chr15: 112534190	MARC0062260	chr6: 139259757	3.69082e-06	0.0471936	trans
gnl|UG|Ssc#S35171228	SNX3	chr1: 83576741	ALGA0042353	chr7: 67107544	2.94059e-06	0.0410152	trans
gnl|UG|Ssc#S35165194	CALM1	chr6: 47824454	ALGA0044812	chr7: 118224079	2.41891e-06	0.0363113	trans
SPL01_0033_A07	#N/A	chr7: 24641613	ASGA0032123	chr7: 29871564	1.29728e-10	5.04e-05	trans
gnl|UG|Ssc#S35171270	#N/A	chr7: 27604571	DRGA0007284	chr7: 20312136	1.8289e-07	0.00735052	trans
gnl|UG|Ssc#S35165365	#N/A	chr7: 26673748	ASGA0031750	chr7: 21535371	1.26328e-06	0.0244731	trans
gnl|UG|Ssc#S43509673	PBX2	chr7: 28042407	M1GA0010001	chr7: 35814316	3.52447e-08	0.00249451	trans
DCI01_0022_A03	#N/A	chr7: 29169293	DRGA0007296	chr7: 20476697	1.07953e-07	0.00520375	trans
OVR01_0097_E11	PSMB5	chr7: 81330060	ALGA0042890	chr7: 86572537	1.15385e-06	0.0229555	trans
gnl|UG|Ssc#S34495426	#N/A	chr7: 24683617	ASGA0032255	chr7: 32192051	1.03388e-06	0.0214902	trans
gnl|UG|Ssc#S18356347	#N/A	chr8: 44391325	ALGA0047931	chr8: 58493225	1.14558e-09	0.000248168	trans
gnl|UG|Ssc#S14898286	#N/A	chr8: 57788071	ASGA0038804	chr8: 50537893	5.85227e-09	0.000754252	trans
gnl|UG|Ssc#S35167013	#N/A	chr8: 71110865	ASGA0039044	chr8: 78843894	1.7093e-07	0.00702385	trans
gnl|UG|Ssc#S14766628	#N/A	chr8: 71111677	MARC0038980	chr8: 51070662	1.12207e-07	0.00533304	trans
AMP01_0018_B08	ZNF330	chr8: 91488067	ALGA0048677	chr8: 98667343	3.58008e-06	0.046415	trans
gnl|UG|Ssc#S17516676	#N/A	chr9: 71079985	ASGA0043220	chr9: 60827977	3.42361e-06	0.0450493	trans
gnl|UG|Ssc#S17510078	PPP1R15B	chr9: 71391761	H3GA0027583	chr9: 65049755	2.33162e-06	0.0356276	trans
gnl|UG|Ssc#S37959693	PON1	chr9: 82327318	MARC0093141	chr9: 88978634	3.20546e-08	0.00234172	trans
gnl|UG|Ssc#S16767428	#N/A	chr9: 100393503	INRA0032018	chr9: 71529180	3.78432e-06	0.0479503	trans
gnl|UG|Ssc#S35172553	ACAT1	chr9: 40601622	ALGA0052654	chr9: 47503244	1.96792e-08	0.00164535	trans
gnl|UG|Ssc#S19547860	WAC	chr10: 44209027	ASGA0085264	chr10: 53170390	2.89934e-07	0.00972123	trans
gnl|UG|Ssc#S19550830	LOC653501	chr10: 76782082	M1GA0013946	chr10: 28545898	3.16715e-11	1.76e-05	trans
gnl|UG|Ssc#S35173348	IGJ	chr8: 71347284	M1GA0015544	chr11: 84740020	1.30861e-06	0.0251394	trans
gnl|UG|Ssc#S35173770	#N/A	chr11: 5165008	H3GA0056346	chr12: 20565887	2.74339e-08	0.00207419	trans
gnl|UG|Ssc#S50171971	CCL16	chr12: 41187587	H3GA0052480	chr12: 34748700	1.38299e-06	0.0259602	trans
gnl|UG|Ssc#S35168894	POLR2H	chr13: 131741121	MARC0071359	chr12: 27494574	1.43884e-06	0.0264916	trans
gnl|UG|Ssc#S35168215	C1QBP	chr13: 11253063	M1GA0016795	chr12: 44652081	5.65858e-07	0.015034	trans
gnl|UG|Ssc#S20116543	TF	chr13: 82429036	DIAS0004475	chr13: 75597972	4.54617e-07	0.0131672	trans
gnl|UG|Ssc#S35165277	PCCB	chr13: 84587407	DRGA0012709	chr13: 95848356	3.90828e-06	0.049006	trans
gnl|UG|Ssc#S26712703	#N/A	chr7: 117011019	ASGA0061586	chr14: 14684565	5.96097e-08	0.00356783	trans
gnl|UG|Ssc#S26731505	#N/A	chr9: 19212903	H3GA0038588	chr14: 6926179	3.22281e-06	0.0433788	trans
SPL01_0031_D02	RDX	chr9: 42953206	MARC0032933	chr14: 28655118	1.00767e-06	0.0210961	trans
LVRM1_0205_B11	#N/A	chr11: 15841696	ALGA0081284	chr14: 125955481	2.1392e-06	0.033815	trans
gnl|UG|Ssc#S35167235	#N/A	chr13: 134939010	ALGA0080832	chr14: 117112320	2.10814e-06	0.0334916	trans
gnl|UG|Ssc#S26712067	#N/A	chr14: 58844010	H3GA0040014	chr14: 46325913	3.9332e-06	0.049204	trans
gnl|UG|Ssc#S46877012	VPS26A	chr14: 78256370	ASGA0064230	chr14: 72927053	4.68659e-11	2.36e-05	trans
gnl|UG|Ssc#S35170349	XPNPEP1	chr14: 131108869	DRGA0014486	chr14: 121391605	2.07942e-06	0.0332255	trans
LVRM1_0037_A07	MAT1A	chr14: 88716155	ALGA0079461	chr14: 93841646	1.45247e-07	0.00624284	trans
gnl|UG|Ssc#S18360497	FMNL2	chr15: 66699447	ALGA0081341	chr14: 127218925	3.90108e-06	0.0489358	trans
MLN01_0076_H03	#N/A	chrx: 106123173	H3GA0038588	chr14: 6926179	2.36294e-06	0.0359105	trans
gnl|UG|Ssc#S31120093	#N/A	chr3: 119070298	DRGA0014879	chr15: 11001978	1.32506e-06	0.0253527	trans
ADR01_0023_C06	WBP2	chr12: 5511862	H3GA0044450	chr15: 65513701	3.09635e-06	0.0423106	trans
gnl|UG|Ssc#S18384296	#N/A	chr13: 131527072	ALGA0086981	chr15: 131280764	3.70888e-09	0.000597639	trans
gnl|UG|Ssc#S23764286	RPL37A	chr14: 100785657	ALGA0086981	chr15: 131280764	3.54751e-08	0.00249674	trans
gnl|UG|Ssc#S35164260	GSR	chr15: 61755136	ALGA0085850	chr15: 83205210	1.539e-07	0.00649153	trans
gnl|UG|Ssc#S23763439	#N/A	chr15: 73935241	ALGA0085825	chr15: 79957436	4.99011e-09	0.000695552	trans
gnl|UG|Ssc#S35723883	C9	chr16: 25807034	ALGA0090112	chr16: 33905749	3.5357e-09	0.00057753	trans
gnl|UG|Ssc#S23212836	CAPZA2	chr18: 31363726	MARC0010290	chr16: 20676501	2.83311e-06	0.0400698	trans
gnl|UG|Ssc#S23777000	SNORD87	chr4: 73907372	DIAS0003246	chr17: 31816689	1.44952e-06	0.026576	trans
gnl|UG|Ssc#S23698025	#N/A	chr5: 65839224	ALGA0108402	chr17: 49449248	4.05928e-07	0.0121838	trans
gnl|UG|Ssc#S35165764	#N/A	chr17: 5728785	ASGA0075391	chr17: 11203694	2.44744e-06	0.036503	trans
gnl|UG|Ssc#S35167161	FGL1	chr17: 42218879	MARC0085747	chr17: 6930612	3.66706e-08	0.00255537	trans
gnl|UG|Ssc#S23770611	TMPO	chr5: 89642205	MARC0112120	chr18: 55230564	3.5181e-06	0.0459299	trans
gnl|UG|Ssc#S39971746	COX6A1	chr14: 42876217	ASGA0079081	chr18: 18911413	3.45804e-06	0.0453534	trans
gnl|UG|Ssc#S35169878	RPS4X	chrX: 65859070	INRA0056721	chrX: 45123418	1.41495e-06	0.0262361	trans
gnl|UG|Ssc#S35174214	MAGT1	chrX: 70818078	INRA0056721	chrX: 45123418	8.67056e-07	0.019279	trans
gnl|UG|Ssc#S6077386	#N/A	chrX: 90208955	INRA0056721	chrX: 45123418	2.97575e-07	0.00985483	trans
gnl|UG|Ssc#S30065897	ACSL4	chrX: 105375895	ALGA0118537	chrX: 47951941	3.47901e-07	0.0109969	trans
gnl|UG|Ssc#S28103974	GNE	chr1: 247314507	INRA0006621	chr1: 266453031	2.54525e-08	0.00197155	trans
gnl|UG|Ssc#S6083388	MASP2	chr6: 65144361	ASGA0068630	chr15: 13990176	2.83966e-06	0.0401377	trans
gnl|UG|Ssc#S18378016	GRAMD3	chr2: 134840574	DRGA0015711	chr16: 2769323	1.28859e-06	0.0248747	trans
gnl|UG|Ssc#S46881152	FAM73B	chr1: 303378317	H3GA0005146	#N/A	1.15365e-07	0.00540742	#N/A
gnl|UG|Ssc#S35172490	SCP2	chr6: 147007232	ALGA0105887	#N/A	8.5305e-08	0.00452369	#N/A
gnl|UG|Ssc#S46879050	SETD3	chr7: 127973226	ASGA0036702	#N/A	4.8369e-07	0.0137053	#N/A
gnl|UG|Ssc#S40369039	NDUFC2	chr9: 13586610	ALGA0122948	#N/A	1.76236e-06	0.0298565	#N/A
gnl|UG|Ssc#S46877746	OXNAD1	chr13: 3593708	INRA0039515	#N/A	1.84261e-06	0.030655	#N/A
gnl|UG|Ssc#S19538488	SS18L1	#N/A	INRA0054998	chr17: 67844392	7.12071e-09	0.000824731	#N/A
gnl|UG|Ssc#S20445836	CDH5	#N/A	ASGA0028023	#N/A	1.28979e-06	0.0248873	#N/A
gnl|UG|Ssc#S23777013	#N/A	#N/A	H3GA0001937	chr1: 75626511	3.47615e-06	0.0455118	#N/A
gnl|UG|Ssc#S34495412	#N/A	#N/A	ALGA0101433	chr1: 284932623	7.67131e-08	0.00426296	#N/A
gnl|UG|Ssc#S35166046	TOLLIP	#N/A	ASGA0106410	chr2: 162088043	7.5714e-10	0.000183062	#N/A
gnl|UG|Ssc#S39792834	#N/A	#N/A	ASGA0015593	chr3: 107601086	3.42188e-07	0.0108742	#N/A
gnl|UG|Ssc#S23691482	FIS1	#N/A	ASGA0098960	chr3: 8593791	4.42519e-07	0.0128971	#N/A
gnl|UG|Ssc#S35164306	MRPL53	#N/A	MARC0065978	chr3: 55717402	6.08679e-07	0.0157803	#N/A
gnl|UG|Ssc#S6063908	ITPRIPL2	#N/A	ASGA0014658	chr3: 56346675	2.47372e-06	0.0367093	#N/A
gnl|UG|Ssc#S40378217	#N/A	#N/A	ASGA0103526	chr3: 128757793	9.24449e-08	0.00473897	#N/A
gnl|UG|Ssc#S35169763	CYP3A4	#N/A	M1GA0003805	chr3: 5897010	5.58052e-10	0.000141934	#N/A
gnl|UG|Ssc#S18355303	#N/A	#N/A	ALGA0033554	chr5: 95413821	6.55293e-07	0.0165421	#N/A
gnl|UG|Ssc#S40094285	#N/A	#N/A	MARC0007771	chr5: 16107212	4.32823e-07	0.0127026	#N/A
LVR01_0040_H05	METTL7B	#N/A	MARC0025469	chr5: 20836993	9.06286e-07	0.0197822	#N/A
gnl|UG|Ssc#S35169628	LETMD1	#N/A	DRGA0005481	chr5: 17903727	6.86355e-07	0.0170489	#N/A
gnl|UG|Ssc#S23770925	#N/A	#N/A	ASGA0027249	chr5: 108968821	1.18586e-07	0.00549373	#N/A
gnl|UG|Ssc#S18552886	#N/A	#N/A	INRA0018435	chr5: 11350875	1.18741e-08	0.00113104	#N/A
gnl|UG|Ssc#S18555080	#N/A	#N/A	ALGA0120584	chr5: 11709337	3.43518e-09	0.000567689	#N/A
gnl|UG|Ssc#S40541978	#N/A	#N/A	ALGA0037207	chr6: 138263154	2.79992e-13	4.5e-07	#N/A
gnl|UG|Ssc#S23772459	RBL2	#N/A	ALGA0116125	chr6: 24894823	3.2431e-07	0.01049	#N/A
gnl|UG|Ssc#S19544260	IRF8	#N/A	MARC0044930	chr6: 3505734	2.45877e-07	0.00881149	#N/A
gnl|UG|Ssc#S40433705	GNG5	#N/A	ASGA0029391	chr6: 120526992	6.54567e-09	0.000790966	#N/A
PBL01_0107_C11	C1orf212	#N/A	M1GA0009396	chr7: 4382080	4.64912e-07	0.0133639	#N/A
gnl|UG|Ssc#S16770197	AKAP5	#N/A	ASGA0035121	chr7: 95077435	7.87306e-07	0.0183852	#N/A
gnl|UG|Ssc#S40579344	#N/A	#N/A	ALGA0114314	chr8: 3245296	1.54592e-08	0.00137135	#N/A
gnl|UG|Ssc#S6074253	SSBP3	#N/A	ASGA0042072	chr9: 23437153	3.95281e-06	0.0494022	#N/A
gnl|UG|Ssc#S40474136	#N/A	#N/A	H3GA0028240	chr9: 135056571	2.74681e-06	0.0392338	#N/A
gnl|UG|Ssc#S35167959	PHYH	#N/A	H3GA0056693	chr10: 50426932	4.15406e-08	0.00279741	#N/A
gnl|UG|Ssc#S35168513	SLC25A30	#N/A	ALGA0119631	chr11: 24228778	5.91144e-08	0.00354745	#N/A
gnl|UG|Ssc#S17525685	#N/A	#N/A	ASGA0050399	chr11: 24616066	3.60396e-06	0.0466059	#N/A
gnl|UG|Ssc#S35166270	ATP11A	#N/A	H3GA0032794	chr11: 84687502	2.67409e-06	0.03865	#N/A
gnl|UG|Ssc#S18546286	#N/A	#N/A	M1GA0025366	chr12: 3331012	4.70066e-18	1.44e-10	#N/A
gnl|UG|Ssc#S35165588	CASP7	#N/A	ASGA0066553	chr14: 134681562	2.78343e-08	0.00210272	#N/A
gnl|UG|Ssc#S34500604	#N/A	#N/A	H3GA0056358	chr15: 152022126	2.03103e-07	0.00781663	#N/A
gnl|UG|Ssc#S23213011	CMBL	#N/A	H3GA0047209	chr16: 79064263	2.28243e-08	0.00181272	#N/A
gnl|UG|Ssc#S17514407	MMP24	#N/A	H3GA0048883	chr17: 42998995	1.46296e-14	6.7e-08	#N/A

## Sheet: Table S3-2
Table S3-2. The eQTL mapping results of antisense transcripts in muscle
Antisense Transcript	annotated gene	postion of antisense transcript	associated SNP	position of SNP	p-value	FDR	state
gnl|UG|Ssc#S26716819	ARID1B	chr1: 11849147	ASGA0000856	chr1: 10393512	3.93e-07	0.00948129	cis
gnl|UG|Ssc#S19537602	ARID1B	chr1: 11849147	MARC0089438	chr1: 13226176	1.1e-13	1.28e-07	cis
OVRM1_0127_G11	KATNA1	chr1: 18657408	ALGA0001347	chr1: 17991862	8.13e-14	1.28e-07	cis
gnl|UG|Ssc#S40444905	AHI1	chr1: 32049106	MARC0068736	chr1: 31445702	5.68e-09	0.000418434	cis
gnl|UG|Ssc#S40527867	#N/A	chr1: 43793393	ASGA0002473	chr1: 45831843	3.36e-07	0.00855451	cis
gnl|UG|Ssc#S40431582	FEM1B	chr1: 183919515	ALGA0006800	chr1: 183913205	6.66e-07	0.0138215	cis
gnl|UG|Ssc#S46881066	RAD23B	chr1: 278901473	ALGA0009036	chr1: 279417737	3e-06	0.0393908	cis
gnl|UG|Ssc#S23690200	DNAJC25-GNG10	chr1: 283250805	ASGA0082987	chr1: 281360644	1.21e-09	0.00013444	cis
gnl|UG|Ssc#S35171418	GNG10	chr1: 283265525	ASGA0006789	chr1: 283864264	6.83e-09	0.000482152	cis
gnl|UG|Ssc#S35164123	EEF1G	chr2: 8507886	M1GA0002528	chr2: 7177524	5.94e-08	0.00227206	cis
gnl|UG|Ssc#S19546081	SCYL1	chr2: 5830476	MARC0090304	chr2: 5792628	2.89e-06	0.0382767	cis
gnl|UG|Ssc#S33334005	PYGM	chr2: 6542313	ALGA0011566	chr2: 5939643	5.3e-12	1.8e-06	cis
gnl|UG|Ssc#S50200339	TMEM109	chr2: 10373249	MARC0058488	chr2: 10435813	1.78e-06	0.0274154	cis
gnl|UG|Ssc#S18385103	ZFP91	chr2: 12138086	DIAS0004778	chr2: 9241201	2.78e-07	0.00743609	cis
gnl|UG|Ssc#S40160168	MTCH2	chr2: 16180758	ASGA0105274	chr2: 12386672	8.36e-11	1.73e-05	cis
gnl|UG|Ssc#S35167713	FBXO3	chr2: 29800852	ASGA0009768	chr2: 29795889	6.74e-08	0.00250536	cis
gnl|UG|Ssc#S19543288	USP47	chr2: 50763080	MARC0027345	chr2: 48927542	3e-09	0.000268161	cis
gnl|UG|Ssc#S17513253	UPF1	chr2: 58561348	M1GA0002940	chr2: 60227081	9.82e-08	0.00330436	cis
gnl|UG|Ssc#S26727623	#N/A	chr2: 91976811	MARC0094577	chr2: 94409695	1.22e-06	0.0209544	cis
gnl|UG|Ssc#S35173504	#N/A	chr2: 124653528	MARC0004353	chr2: 128290238	2.06e-06	0.0303177	cis
gnl|UG|Ssc#S19548031	#N/A	chr2: 125335891	ASGA0099025	chr2: 125342724	1.04e-07	0.00346636	cis
gnl|UG|Ssc#S26722760	#N/A	chr2: 136459811	ALGA0015997	chr2: 137083723	2.05e-06	0.030209	cis
gnl|UG|Ssc#S26729177	AFF4	chr2: 140670244	ISU10000081	chr2: 140443704	4.04e-07	0.00967786	cis
gnl|UG|Ssc#S35167664	H2AFY	chr2: 143054435	ASGA0083369	chr2: 143120678	1.14e-06	0.020064	cis
gnl|UG|Ssc#S23758628	NR3C1	chr2: 151055280	ALGA0106386	chr2: 150903246	8.72e-10	0.00010518	cis
gnl|UG|Ssc#S31119453	#N/A	chr2: 158335837	ASGA0085878	chr2: 156589069	1.19e-08	0.000743635	cis
gnl|UG|Ssc#S35166877	TXNDC15	chr2: 142676614	ALGA0116908	chr2: 144493574	1.71e-06	0.0267031	cis
gnl|UG|Ssc#S40154544	GSTP1	chr2: 3637394	ALGA0011389	chr2: 2715091	8.83e-07	0.0167044	cis
gnl|UG|Ssc#S35173900	UBXN1	chr2: 8418718	CASI0008622	chr2: 9404408	2.98e-06	0.0390828	cis
gnl|UG|Ssc#S23771517	C7orf50	chr3: 723521	ALGA0017157	chr3: 3094418	4.31e-10	6.25e-05	cis
THY01_0118_E11	BUD31	chr3: 6693615	MARC0028097	chr3: 6096139	1.46e-10	2.72e-05	cis
gnl|UG|Ssc#S23771345	#N/A	chr3: 7098761	ASGA0013254	chr3: 9535282	6.25e-12	2.04e-06	cis
gnl|UG|Ssc#S26718775	DTX2	chr3: 9620647	H3GA0008606	chr3: 9491312	2.31e-07	0.00644173	cis
gnl|UG|Ssc#S50180456	#N/A	chr3: 18376796	DIAS0001357	chr3: 19077421	3.24e-07	0.00832948	cis
gnl|UG|Ssc#S32382476	PLA2G10	chr3: 29649390	ALGA0018219	chr3: 28690175	5.27e-10	7.19e-05	cis
gnl|UG|Ssc#S16765370	ARID5A	chr3: 48848384	ALGA0114161	chr3: 48855083	8.94e-09	0.000591842	cis
gnl|UG|Ssc#S23700016	#N/A	chr3: 53960603	H3GA0009538	chr3: 55513034	1.56e-06	0.0249445	cis
gnl|UG|Ssc#S18556589	REEP1	chr3: 61264821	ASGA0088364	chr3: 66040600	1.13e-08	0.000712377	cis
gnl|UG|Ssc#S52535148	LPIN1	chr3: 133660275	ASGA0016683	chr3: 133444064	3.88e-09	0.000318687	cis
SPL01_0016_D02	IAH1	chr3: 135122407	H3GA0010954	chr3: 134174846	3.03e-08	0.00137034	cis
gnl|UG|Ssc#S19544251	KRTCAP3	chr3: 118753134	ASGA0016143	chr3: 119316058	9.81e-11	1.95e-05	cis
gnl|UG|Ssc#S19548725	ZNF251	chr4: 17789	ASGA0016959	chr4: 95368	1.19e-13	1.28e-07	cis
gnl|UG|Ssc#S18549474	#N/A	chr4: 830944	M1GA0005056	chr4: 481531	8.25e-13	5.15e-07	cis
gnl|UG|Ssc#S17527330	#N/A	chr4: 16673519	ALGA0023479	chr4: 15411782	3.98e-09	0.000321657	cis
gnl|UG|Ssc#S23766996	RRM2B	chr4: 37679213	MARC0059688	chr4: 39185958	1.01e-06	0.0183731	cis
gnl|UG|Ssc#S14891087	#N/A	chr4: 51207747	ALGA0025006	chr4: 51718199	1.28e-08	0.00078506	cis
gnl|UG|Ssc#S23766713	CPNE3	chr4: 55192067	DIAS0002619	chr4: 55279998	2.64e-06	0.0359787	cis
gnl|UG|Ssc#S23777000	SNHG6	chr4: 73907372	INRA0014619	chr4: 74454230	8.98e-08	0.00309838	cis
gnl|UG|Ssc#S23759619	PCMTD1	chr4: 85389326	H3GA0013036	chr4: 81624506	4.09e-07	0.00977456	cis
gnl|UG|Ssc#S22312271	IL6R	chr4: 104199095	ASGA0021073	chr4: 103804488	2.07e-13	1.59e-07	cis
LVRM1_0078_H12	HFE2	chr4: 108972376	DIAS0002618	chr4: 108974555	4.99e-16	7.52e-09	cis
gnl|UG|Ssc#S18359767	PRKAB2	chr4: 110208095	ASGA0021489	chr4: 112429201	5.2e-07	0.0116374	cis
gnl|UG|Ssc#S23756098	RP11	chr4: 110427137	ASGA0021239	chr4: 105898886	8.07e-10	9.9e-05	cis
gnl|UG|Ssc#S46879791	SARS	chr4: 121350389	ALGA0028239	chr4: 122381492	1.08e-09	0.000124329	cis
gnl|UG|Ssc#S17505040	CDC14A	chr4: 129251464	ALGA0028676	chr4: 129629997	5.11e-09	0.000384135	cis
gnl|UG|Ssc#S40303443	#N/A	chr4: 129665469	MARC0067252	chr4: 130022371	3.3e-07	0.00842164	cis
gnl|UG|Ssc#S35167927	EEF1D	chr4: 1046670	M1GA0005095	chr4: 1667139	3.54e-07	0.00883867	cis
gnl|UG|Ssc#S46880179	TMED5	chr4: 135564674	ASGA0022677	chr4: 132529830	1.79e-07	0.00525477	cis
gnl|UG|Ssc#S18546005	MRPS21	chr4: 108067664	ALGA0026931	chr4: 103369581	2.12e-07	0.00601861	cis
gnl|UG|Ssc#S35171802	RPS27	chr4: 104599236	DIAS0000484	chr4: 109093503	1.35e-06	0.0225429	cis
gnl|UG|Ssc#S26720606	#N/A	chr4: 16877654	ASGA0018712	chr4: 17055319	8.24e-10	0.000100364	cis
gnl|UG|Ssc#S35169060	TOMM22	chr5: 6579626	ALGA0030183	chr5: 6298609	3.65e-08	0.0015727	cis
gnl|UG|Ssc#S18356985	GTPBP1	chr5: 6538859	DIAS0000690	chr5: 5355995	2.66e-06	0.0361966	cis
gnl|UG|Ssc#S18357620	PPP1R1A	chr5: 20615283	MARC0007771	chr5: 16107212	4.8e-09	0.000366655	cis
gnl|UG|Ssc#S46879302	PTGES3	chr5: 23674707	INRA0019006	chr5: 27283105	3.83e-06	0.0462515	cis
gnl|UG|Ssc#S18546682	#N/A	chr5: 38488190	DRGA0005665	chr5: 37544198	1.42e-06	0.0234653	cis
gnl|UG|Ssc#S18361621	#N/A	chr5: 79736665	DRGA0006092	chr5: 84646494	1.79e-07	0.00524557	cis
gnl|UG|Ssc#S17513715	ARL1	chr5: 86790894	ALGA0033247	chr5: 87310700	2.17e-08	0.00108692	cis
gnl|UG|Ssc#S17513940	EMG1	chr5: 66181482	H3GA0016442	chr5: 63305961	4.48e-07	0.0104544	cis
gnl|UG|Ssc#S18385262	SLC38A4	chr5: 80391398	ALGA0103476	chr5: 79473382	5.71e-07	0.0124305	cis
gnl|UG|Ssc#S35174029	PCBP2	chr5: 19112350	ALGA0031033	chr5: 18962460	6.37e-10	8.23e-05	cis
gnl|UG|Ssc#S6072916	LDHD	chr6: 12295491	MARC0014686	chr6: 12488604	4.8e-11	1.09e-05	cis
gnl|UG|Ssc#S23772546	#N/A	chr6: 12431603	MARC0014686	chr6: 12488604	3.21e-15	2.04e-08	cis
gnl|UG|Ssc#S19550461	DDX19A	chr6: 13204581	H3GA0017575	chr6: 13486031	5.41e-07	0.0119825	cis
gnl|UG|Ssc#S18547858	MEGF8	chr6: 45467631	M1GA0008519	chr6: 47321053	6.29e-07	0.0133349	cis
gnl|UG|Ssc#S35169955	FTL	chr6: 50095907	MARC0011519	chr6: 49817264	3.4e-08	0.00148492	cis
gnl|UG|Ssc#S20944627	SRRM1	chr6: 76042644	ASGA0028666	chr6: 74446286	3.18e-10	5.05e-05	cis
gnl|UG|Ssc#S35168388	PTP4A2	chr6: 82337830	MARC0052364	chr6: 78938720	4.14e-06	0.0488147	cis
gnl|UG|Ssc#S35169302	EIF3I	chr6: 82728285	H3GA0018406	chr6: 82280286	4.98e-09	0.000377008	cis
gnl|UG|Ssc#S34498339	#N/A	chr6: 96439624	ASGA0089409	chr6: 96133595	3.03e-07	0.00791943	cis
gnl|UG|Ssc#S35167513	MYL12A	chr6: 96440639	ALGA0115459	chr6: 96365981	1.55e-12	8.39e-07	cis
gnl|UG|Ssc#S35166897	MYOM1	chr6: 96482621	MARC0018024	chr6: 97214894	7.06e-09	0.000493773	cis
gnl|UG|Ssc#S19546604	NEXN	chr6: 125501540	ASGA0029510	chr6: 125983655	1.81e-11	4.62e-06	cis
gnl|UG|Ssc#S23213273	WLS	chr6: 133752325	ALGA0037207	chr6: 138263154	1.3e-07	0.00410949	cis
gnl|UG|Ssc#S6055619	EFCAB7	chr6: 137259293	MARC0047506	chr6: 136210522	3.5e-06	0.0435931	cis
gnl|UG|Ssc#S23767619	MED8	chr6: 155359535	H3GA0019322	chr6: 155166278	1.91e-12	8.57e-07	cis
gnl|UG|Ssc#S35169186	ECH1	chr6: 43166591	ALGA0104816	chr6: 45777816	1.92e-06	0.0288617	cis
gnl|UG|Ssc#S16833759	TNNT1	chr6: 54301796	ALGA0035367	chr6: 53526888	1.35e-14	6.04e-08	cis
gnl|UG|Ssc#S6666744	USP24	chr6: 145323643	ALGA0037556	chr6: 146729251	1.5e-07	0.00459467	cis
gnl|UG|Ssc#S21561077	#N/A	chr6: 44387948	ALGA0035245	chr6: 40849986	7.47e-07	0.0148616	cis
gnl|UG|Ssc#S35164087	HSPB6	chr6: 40636892	H3GA0017922	chr6: 41439986	6.82e-09	0.000482152	cis
gnl|UG|Ssc#S35170980	PSMC1	chr7: 118594314	ASGA0036233	chr7: 118476227	5.73e-11	1.27e-05	cis
gnl|UG|Ssc#S35169785	NOL7	chr7: 10286729	ASGA0031284	chr7: 12781950	8.65e-08	0.00301395	cis
gnl|UG|Ssc#S46879076	JARID2	chr7: 12068700	INRA0023589	chr7: 11960788	6.86e-09	0.000483706	cis
gnl|UG|Ssc#S46878251	C6orf62	chr7: 20675269	H3GA0020363	chr7: 24817635	6.09e-07	0.0130513	cis
gnl|UG|Ssc#S46877905	GLO1	chr7: 39241001	ASGA0032671	chr7: 37582457	1.4e-06	0.0231499	cis
gnl|UG|Ssc#S46878422	MRPL14	chr7: 44942281	H3GA0021302	chr7: 46433394	4.29e-07	0.010129	cis
gnl|UG|Ssc#S35173436	SNX6	chr7: 69993196	DRGA0007750	chr7: 72262611	5.46e-07	0.0120341	cis
gnl|UG|Ssc#S46878867	ZFP36L1	chr7: 98803328	ASGA0035314	chr7: 98643782	5.54e-10	7.38e-05	cis
gnl|UG|Ssc#S50166572	NUMB	chr7: 102416956	INRA0027600	chr7: 102222702	3.19e-07	0.00822395	cis
gnl|UG|Ssc#S16762471	#N/A	chr7: 106733467	H3GA0022720	chr7: 105752757	5.67e-07	0.0123753	cis
gnl|UG|Ssc#S35173543	PTPN21	chr7: 116875525	ASGA0036023	chr7: 116430733	8.5e-08	0.00297605	cis
gnl|UG|Ssc#S40323161	YY1	chr7: 128631365	ALGA0045473	chr7: 126374056	1.24e-07	0.00394823	cis
gnl|UG|Ssc#S46878967	SMEK1	chr7: 119663148	H3GA0023105	chr7: 118979653	1.38e-11	3.77e-06	cis
gnl|UG|Ssc#S20944779	TMEM184C	chr8: 86231312	MARC0114765	chr8: 86552815	2e-06	0.0296722	cis
OVRM1_0062_H05	NUP54	chr8: 75992685	DIAS0004521	chr8: 75711031	1.04e-10	2.03e-05	cis
gnl|UG|Ssc#S26722843	#N/A	chr8: 1444215	H3GA0024112	chr8: 2099632	2.67e-07	0.00720811	cis
gnl|UG|Ssc#S26726583	LIMCH1	chr8: 34048456	M1GA0011889	chr8: 31778839	1.95e-07	0.00561764	cis
gnl|UG|Ssc#S22277516	SGCB	chr8: 41306138	ASGA0038698	chr8: 39271876	1.74e-07	0.00514664	cis
UTR01_0013_G04	PIGY	chr8: 139942265	ALGA0114256	chr8: 139895592	1.93e-08	0.0010008	cis
gnl|UG|Ssc#S18354874	TAF1D	chr9: 29682271	MARC0004327	chr9: 29540228	5.67e-10	7.47e-05	cis
gnl|UG|Ssc#S34528527	#N/A	chr9: 30730336	ASGA0042422	chr9: 32670608	9.96e-10	0.000116803	cis
gnl|UG|Ssc#S18379834	AMOTL1	chr9: 30651655	ALGA0052166	chr9: 30555946	1.25e-10	2.38e-05	cis
gnl|UG|Ssc#S26715833	C7orf23	chr9: 102896121	ALGA0054286	chr9: 105742262	2.2e-07	0.006193	cis
gnl|UG|Ssc#S23700833	NAPEPLD	chr9: 113819481	INRA0032231	chr9: 113964106	1.18e-06	0.0205721	cis
gnl|UG|Ssc#S41350327	NAMPT	chr9: 116890800	MARC0087293	chr9: 116646513	2.95e-06	0.0388543	cis
gnl|UG|Ssc#S35172350	SMYD2	chr9: 142158968	ASGA0044843	chr9: 140692569	2.05e-06	0.0301529	cis
gnl|UG|Ssc#S23758454	#N/A	chr9: 150267229	MARC0107517	chr9: 151645402	2.87e-08	0.00132604	cis
gnl|UG|Ssc#S35172553	ACAT1	chr9: 40601622	MARC0021109	chr9: 43527428	2.04e-06	0.0301219	cis
gnl|UG|Ssc#S20116410	BIRC3	chr9: 36968449	SIRI0000011	chr9: 34393310	1.67e-06	0.0261832	cis
gnl|UG|Ssc#S26724080	BIRC3	chr9: 36968449	ALGA0109893	chr9: 37081172	2.69e-08	0.00125795	cis
gnl|UG|Ssc#S35173271	RPS3	chr9: 10814834	ALGA0120902	chr9: 11173683	1.79e-06	0.027548	cis
OVRM1_0196_B01	#N/A	chr10: 11931294	ASGA0046475	chr10: 12699733	2.27e-08	0.00111651	cis
gnl|UG|Ssc#S19547860	WAC	chr10: 44209027	ASGA0097488	chr10: 45254735	1.56e-10	2.88e-05	cis
gnl|UG|Ssc#S35170489	YME1L1	chr10: 54061904	ASGA0048114	chr10: 51812251	4.29e-09	0.0003358	cis
gnl|UG|Ssc#S35171445	NET1	chr10: 71543471	H3GA0055438	chr10: 76247151	1.32e-06	0.0222471	cis
gnl|UG|Ssc#S23213319	FH	chr10: 14852719	ASGA0046606	chr10: 15552601	3.2e-09	0.000282684	cis
gnl|UG|Ssc#S18377127	DDX59	chr10: 27675580	CAHM0000131	chr10: 27467319	2.92e-08	0.00133578	cis
gnl|UG|Ssc#S25135664	#N/A	chr10: 28305026	MARC0034038	chr10: 26980493	1.71e-07	0.00507905	cis
gnl|UG|Ssc#S46877890	MTIF3	chr11: 4333003	M1GA0014836	chr11: 6526695	3.52e-10	5.42e-05	cis
LVR01_0016_A05	GTF3A	chr11: 4331734	MARC0045817	chr11: 4043716	5.97e-09	0.000436551	cis
gnl|UG|Ssc#S26718660	#N/A	chr11: 23597038	MARC0053489	chr11: 23175675	2.31e-09	0.000220533	cis
gnl|UG|Ssc#S46877795	IPO5	chr11: 74138129	ASGA0091145	chr11: 73435073	3.11e-08	0.00139318	cis
gnl|UG|Ssc#S19543678	FARP1	chr11: 74553905	H3GA0032363	chr11: 75064633	6.61e-09	0.000472246	cis
gnl|UG|Ssc#S46877793	DOCK9	chr11: 75985031	ASGA0051632	chr11: 75081898	9.69e-09	0.000630827	cis
gnl|UG|Ssc#S31125897	B3GNTL1	chr12: 411175	ASGA0089013	chr12: 3308664	2.42e-20	1.78e-12	cis
gnl|UG|Ssc#S22274398	#N/A	chr12: 5209601	H3GA0033051	chr12: 5209911	1.69e-14	7.15e-08	cis
SKNB1_0096_D02	AC087289.2	chr12: 5470409	ASGA0052596	chr12: 5291818	5.84e-08	0.00224059	cis
ADR01_0023_C06	WBP2	chr12: 5511862	ALGA0064592	chr12: 7826113	1.39e-06	0.0229826	cis
gnl|UG|Ssc#S35173877	FAM104A	chr12: 8025998	H3GA0033256	chr12: 8108033	2.52e-10	4.18e-05	cis
gnl|UG|Ssc#S30132081	#N/A	chr12: 13843614	MARC0070276	chr12: 14557386	2.33e-08	0.00112897	cis
gnl|UG|Ssc#S18386168	#N/A	chr12: 19682688	ALGA0121271	chr12: 19663484	2.53e-09	0.000234469	cis
gnl|UG|Ssc#S35169081	BECN1	chr12: 20256869	ALGA0065484	chr12: 18812758	3.65e-06	0.0449532	cis
gnl|UG|Ssc#S35165200	ORMDL3	chr12: 22874435	MARC0055851	chr12: 22890196	9.8e-07	0.0179218	cis
gnl|UG|Ssc#S35167566	SCPEP1	chr12: 33995010	ASGA0054288	chr12: 34781411	1.06e-07	0.00351818	cis
gnl|UG|Ssc#S23767528	DYNLL2	chr12: 35383129	ASGA0054291	chr12: 35139128	4.11e-10	6.06e-05	cis
gnl|UG|Ssc#S40831913	#N/A	chr12: 57974808	MARC0002558	chr12: 62600494	2.9e-09	0.000262334	cis
gnl|UG|Ssc#S19550928	SYNRG	chr12: 40620838	M1GA0016701	chr12: 41188918	3.78e-08	0.00161673	cis
gnl|UG|Ssc#S17527075	#N/A	chr12: 966829	ASGA0084858	chr12: 3329538	3.25e-12	1.23e-06	cis
gnl|UG|Ssc#S19546463	#N/A	chr12: 1520628	ASGA0052462	chr12: 1867615	7.39e-16	7.52e-09	cis
gnl|UG|Ssc#S35173082	GPD1L	chr13: 20616343	MARC0097500	chr13: 20918664	9.45e-07	0.0175116	cis
PTG01_0057_A07	FYCO1	chr13: 32200269	ASGA0057077	chr13: 33587266	5.19e-08	0.00204685	cis
gnl|UG|Ssc#S23765531	PBRM1	chr13: 37898363	DBNP0000293	chr13: 37827489	6.91e-07	0.0141773	cis
gnl|UG|Ssc#S40481511	ARL6IP5	chr13: 55590553	ALGA0070099	chr13: 55944195	5.58e-10	7.39e-05	cis
gnl|UG|Ssc#S46877500	SETD5	chr13: 72888621	ALGA0070726	chr13: 73168055	2.16e-07	0.0061004	cis
gnl|UG|Ssc#S46877589	COPB2	chr13: 87895226	H3GA0036902	chr13: 85652093	8.02e-12	2.5e-06	cis
gnl|UG|Ssc#S18357198	SLC25A36	chr13: 89609655	ALGA0071281	chr13: 89893148	1.46e-06	0.0237694	cis
gnl|UG|Ssc#S23771356	SH3BP5	chr13: 2433541	ASGA0083287	chr13: 3868357	1.51e-06	0.0244362	cis
gnl|UG|Ssc#S40191742	SON	chr13: 206986820	ALGA0073695	chr13: 206707125	9.39e-08	0.00320773	cis
gnl|UG|Ssc#S26727528	#N/A	chr14: 21928330	ASGA0061938	chr14: 21963563	6.83e-07	0.01406	cis
gnl|UG|Ssc#S17526927	#N/A	chr14: 24875259	ALGA0075961	chr14: 21191805	8.8e-07	0.0166885	cis
gnl|UG|Ssc#S23692914	#N/A	chr14: 42704122	MARC0038590	chr14: 41220865	1.11e-08	0.000704366	cis
gnl|UG|Ssc#S26725346	#N/A	chr14: 52908889	ALGA0077572	chr14: 53170186	2.73e-06	0.0368967	cis
gnl|UG|Ssc#S46877016	DDX21	chr14: 78054376	ALGA0079529	chr14: 77974347	4.09e-07	0.00977229	cis
gnl|UG|Ssc#S46877012	VPS26A	chr14: 78256370	INRA0045518	chr14: 78271405	3.12e-08	0.00139452	cis
gnl|UG|Ssc#S6667612	#N/A	chr14: 79136764	ALGA0078930	chr14: 80441880	1.85e-06	0.0280609	cis
gnl|UG|Ssc#S23772231	PTEN	chr14: 108911519	ASGA0065524	chr14: 107361548	1.36e-06	0.0226507	cis
gnl|UG|Ssc#S6074487	#N/A	chr14: 113505032	ALGA0080560	chr14: 111814949	1.08e-07	0.00356695	cis
gnl|UG|Ssc#S46877217	MGEA5	chr14: 122676573	INRA0046738	chr14: 122785999	4.12e-08	0.00172437	cis
gnl|UG|Ssc#S26723327	NEURL	chr14: 124318583	INRA0046738	chr14: 122785999	1.92e-06	0.0288082	cis
UTR01_0009_A02	SH3PXD2A	chr14: 124396944	INRA0046765	chr14: 123626978	3.09e-06	0.0401303	cis
gnl|UG|Ssc#S18358496	FAM160B1	chr14: 136317377	ASGA0066737	chr14: 136185864	1.41e-07	0.00436897	cis
gnl|UG|Ssc#S18384488	C10orf46	chr14: 140194185	ASGA0067180	chr14: 142174006	2.37e-06	0.033418	cis
gnl|UG|Ssc#S35170532	PRDX3	chr14: 140603477	ALGA0082272	chr14: 140454103	3.96e-12	1.43e-06	cis
gnl|UG|Ssc#S46877096	TIAL1	chr14: 140969135	M1GA0019283	chr14: 140789021	2.86e-07	0.00760477	cis
gnl|UG|Ssc#S46877084	TACC2	chr14: 142972347	ALGA0082666	chr14: 144665611	1.26e-09	0.000138236	cis
gnl|UG|Ssc#S23213514	MMADHC	chr15: 1931293	ALGA0083696	chr15: 2009887	3.09e-07	0.00802283	cis
gnl|UG|Ssc#S35168038	DARS	chr15: 18343598	ALGA0084245	chr15: 21536579	3.56e-06	0.0442089	cis
gnl|UG|Ssc#S23695825	TSN	chr15: 34670321	DBWU0000855	chr15: 34672337	1.06e-07	0.00351069	cis
gnl|UG|Ssc#S48853673	KIAA1715	chr15: 91041840	ALGA0086180	chr15: 90971716	9.01e-12	2.72e-06	cis
gnl|UG|Ssc#S19537130	SESTD1	chr15: 94265676	ALGA0112336	chr15: 90453886	2.04e-07	0.00580749	cis
gnl|UG|Ssc#S26726607	#N/A	chr15: 141915225	ASGA0071118	chr15: 141923807	1.34e-07	0.00420579	cis
SPL01_0080_E02	GIGYF2	chr15: 147145312	M1GA0020624	chr15: 147213609	1.02e-13	1.28e-07	cis
gnl|UG|Ssc#S17518409	#N/A	chr15: 154463711	MARC0110475	chr15: 152240935	1.09e-06	0.0194177	cis
gnl|UG|Ssc#S36052909	BIN1	chr15: 29008391	ASGA0069148	chr15: 33549017	6.48e-11	1.41e-05	cis
gnl|UG|Ssc#S23760821	SPEG	chr15: 134640683	MARC0075123	chr15: 135613801	4.2e-13	2.76e-07	cis
gnl|UG|Ssc#S20945025	LIFR	chr16: 24931027	ALGA0103570	chr16: 23225447	7.22e-09	0.000503196	cis
gnl|UG|Ssc#S26722641	GHR	chr16: 28693711	ALGA0090027	chr16: 31380801	1.14e-07	0.00370371	cis
gnl|UG|Ssc#S40552668	#N/A	chr16: 77425199	ALGA0091720	chr16: 77479653	2.48e-08	0.00118676	cis
gnl|UG|Ssc#S16765546	#N/A	chr16: 80359861	M1GA0021223	chr16: 79078720	3.51e-08	0.00152247	cis
gnl|UG|Ssc#S23777050	TNPO1	chr16: 53235306	ASGA0073382	chr16: 55361884	5.58e-10	7.39e-05	cis
gnl|UG|Ssc#S48830434	MAT2B	chr16: 65096661	M1GA0021128	chr16: 69042784	3.62e-09	0.000306579	cis
gnl|UG|Ssc#S26724174	#N/A	chr17: 34949617	ASGA0076304	chr17: 34888048	1.72e-12	8.39e-07	cis
gnl|UG|Ssc#S46875898	YWHAB	chr17: 52794090	ALGA0095454	chr17: 53299192	4.66e-07	0.0107343	cis
gnl|UG|Ssc#S16767994	#N/A	chr17: 53169585	H3GA0049163	chr17: 51722304	6.57e-09	0.000470874	cis
gnl|UG|Ssc#S40834166	RBM38	chr17: 64947371	DRGA0016846	chr17: 64680839	3.85e-07	0.00937747	cis
gnl|UG|Ssc#S40322346	#N/A	chr17: 66131792	M1GA0022624	chr17: 65864823	9.53e-11	1.91e-05	cis
gnl|UG|Ssc#S6057890	EFHA2	chr17: 5221470	DRGA0016506	chr17: 6788050	6.3e-07	0.0133349	cis
gnl|UG|Ssc#S35166597	DNAJB6	chr18: 1404688	ASGA0078662	chr18: 3449116	1.3e-09	0.000140999	cis
gnl|UG|Ssc#S23775891	AC091736.1	chr18: 14373487	ALGA0123511	chr18: 14233591	1.82e-10	3.28e-05	cis
gnl|UG|Ssc#S35172294	FLNC	chr18: 20855084	DRGA0016900	chr18: 18789937	2.44e-11	5.94e-06	cis
gnl|UG|Ssc#S39773791	#N/A	chr18: 34469193	ALGA0097710	chr18: 29947696	3.42e-13	2.39e-07	cis
gnl|UG|Ssc#S23699925	PGAM2	chr18: 53423634	M1GA0023364	chr18: 54392049	3.17e-09	0.000279899	cis
gnl|UG|Ssc#S35169246	UBE2D4	chr18: 53448350	ALGA0124172	chr18: 54644105	6.97e-07	0.0142634	cis
gnl|UG|Ssc#S31117365	#N/A	chr18: 53542790	ALGA0115321	chr18: 53591621	2.55e-07	0.00693537	cis
gnl|UG|Ssc#S18546947	RP9	chr18: 44728241	DRGA0017009	chr18: 45313098	3.46e-12	1.3e-06	cis
gnl|UG|Ssc#S35174175	PGK1	chrX: 71339754	INRA0056784	chrX: 70961131	4.37e-07	0.0102887	cis
gnl|UG|Ssc#S46875765	LAMP2	chrX: 112846177	ALGA0099963	chrX: 113548897	7.58e-11	1.61e-05	cis
AMP01_0011_F03	FGF13	chrX: 129613236	H3GA0052033	chrX: 128639837	4.92e-09	0.000372831	cis
gnl|UG|Ssc#S35168994	#N/A	chrX: 142091204	M1GA0023899	chrX: 142081042	9.29e-10	0.000110615	cis
gnl|UG|Ssc#S39984490	DKFZp761E198	chr2: 5654844	MARC0089099	chr2: 7728326	6.93e-08	0.00255378	cis
gnl|UG|Ssc#S46879272	SLC38A2	chr5: 80084657	MARC0094955	chr5: 82196866	1.12e-06	0.0197429	cis
PTG01_0069_B07	ASB8	chr5: 81696220	MARC0094955	chr5: 82196866	1.39e-13	1.28e-07	cis
gnl|UG|Ssc#S17511723	#N/A	chr6: 1043993	ASGA0105577	chr6: 1073352	1.5e-07	0.00460247	cis
gnl|UG|Ssc#S46877768	CLN5	chr11: 53764336	INRA0036380	chr11: 51055940	4.24e-10	6.17e-05	cis
gnl|UG|Ssc#S46876728	CLIP1	chr14: 32193357	INRA0043454	chr14: 33559258	3.68e-09	0.000309554	cis
gnl|UG|Ssc#S35169184	BAG3	chr14: 141034618	MARC0010450	chr14: 142271869	1.38e-06	0.0228251	cis
SPL01_0090_E01	SEC23IP	chr14: 141285455	CASI0010116	chr14: 140914158	6.66e-09	0.000474195	cis
gnl|UG|Ssc#S23766120	AGPAT5	chr15: 43013894	ALGA0084979	chr15: 41012641	4.9e-08	0.00196837	cis
gnl|UG|Ssc#S35166783	COPS8	chr15: 151278502	MARC0022007	chr15: 152383857	6.14e-10	8e-05	cis
gnl|UG|Ssc#S35167845	G3BP1	chr16: 77426673	INRA0052073	chr16: 77403757	4.71e-08	0.00190538	cis
gnl|UG|Ssc#S19536957	RBL1	chr17: 45641172	INRA0053913	chr17: 45729229	1.43e-07	0.00442329	cis
gnl|UG|Ssc#S6063734	#N/A	chr18: 14372300	INRA0055228	chr18: 13849670	1.11e-07	0.0036297	cis
gnl|UG|Ssc#S17518996	DIAPH1	chr2: 149363258	DBWU0001071	chr2: 149151331	1.39e-08	0.000839073	cis
gnl|UG|Ssc#S35168055	CFDP1	chr6: 12077055	MARC0085467	chr6: 13237717	1.24e-06	0.0212725	cis
gnl|UG|Ssc#S40318462	NCL	chr15: 145935843	ALGA0087901	chr15: 143644206	2.31e-10	3.91e-05	cis
gnl|UG|Ssc#S35168252	GPS2	chr3: 139940650	CASI0009142	chr11: 31405855	2.57e-06	0.0354284	trans
gnl|UG|Ssc#S46877934	MAPK14	chr7: 36725707	ASGA0032608	chr13: 159112745	1.37e-06	0.0227841	trans
gnl|UG|Ssc#S46878741	PKM2	chr7: 65549984	ASGA0034424	chr7: 70785955	1.1e-07	0.00360477	trans
gnl|UG|Ssc#S23764286	RPL37A	chr14: 100785657	INRA0050208	chr15: 131966813	3.97e-10	5.92e-05	trans
gnl|UG|Ssc#S17510836	DYNLT1	chr1: 10385075	DRGA0000001	chr1: 985857	4.11e-06	0.0485761	trans
gnl|UG|Ssc#S26725185	#N/A	chr1: 17996660	ALGA0001751	chr1: 26144290	2.21e-07	0.00621708	trans
gnl|UG|Ssc#S26711436	#N/A	chr1: 18745789	ASGA0001459	chr1: 44720402	1.12e-07	0.00365577	trans
gnl|UG|Ssc#S35164136	TPM1	chr1: 120217106	H3GA0003854	chr1: 258641047	2.8e-06	0.0374392	trans
gnl|UG|Ssc#S17505199	MYO9A	chr1: 187979765	ASGA0002989	chr1: 62894757	2.61e-06	0.0357777	trans
AMP01_0077_E07	C14orf135	chr1: 210272231	DRGA0001884	chr1: 224416800	2.8e-06	0.03749	trans
gnl|UG|Ssc#S18355152	IRGQ	chr6: 46188700	ASGA0006060	chr1: 258801630	7.06e-07	0.0143887	trans
gnl|UG|Ssc#S39837185	#N/A	chr14: 82583667	MARC0006813	chr1: 305654747	8e-07	0.0156031	trans
PBL01_0083_E08	#N/A	chr1: 121506725	ALGA0114304	chr2: 105029085	2.32e-11	5.74e-06	trans
gnl|UG|Ssc#S23695529	STK11	chr2: 77822946	DIAS0000914	chr2: 68965440	3e-07	0.00786708	trans
OVR01_0075_H07	DHPS	chr2: 66682674	H3GA0006672	chr2: 45145026	1.13e-06	0.019918	trans
gnl|UG|Ssc#S35164672	TECR	chr2: 65190943	ASGA0010329	chr2: 47911587	1.35e-06	0.0226212	trans
gnl|UG|Ssc#S23768441	HOMER3	chr2: 58714584	ALGA0013737	chr2: 72789816	2.58e-07	0.00700868	trans
LVR01_0073_E01	ERAP1	chr2: 107133359	ALGA0014401	chr2: 92300020	7.17e-08	0.00262126	trans
gnl|UG|Ssc#S18383571	#N/A	chr2: 124198721	ALGA0014591	chr2: 101673766	3.45e-07	0.00870891	trans
gnl|UG|Ssc#S17504939	AC004507.1	chr2: 135347705	MARC0041770	chr2: 141272522	2.01e-07	0.00574955	trans
gnl|UG|Ssc#S6085280	#N/A	chr2: 13004728	MARC0101520	chr2: 6739519	2.44e-10	4.09e-05	trans
gnl|UG|Ssc#S33333600	ZRANB2	chr6: 131561593	MARC0051072	chr2: 95851681	3.42e-06	0.0431541	trans
gnl|UG|Ssc#S35172591	PHKG1	chr3: 17082122	ALGA0111335	chr3: 23406143	5.01e-07	0.0113388	trans
gnl|UG|Ssc#S26726502	#N/A	chr5: 105400263	ASGA0105927	chr3: 20701560	1.28e-06	0.0217677	trans
gnl|UG|Ssc#S18549905	ETFDH	chr8: 50060178	M1GA0004123	chr3: 17668241	2.36e-06	0.0333171	trans
gnl|UG|Ssc#S18381258	PRKAR1A	chr12: 12130797	ASGA0015250	chr3: 91245955	1.62e-06	0.0256043	trans
gnl|UG|Ssc#S20945084	DMXL1	chr2: 128542888	ASGA0022677	chr4: 132529830	2.43e-06	0.0340098	trans
gnl|UG|Ssc#S46879681	SCYL3	chr4: 88760904	ASGA0020726	chr4: 96803099	2.15e-06	0.0311241	trans
gnl|UG|Ssc#S23700924	PIP5K1A	chr4: 107265727	ALGA0026864	chr4: 101975122	3.09e-06	0.0401107	trans
gnl|UG|Ssc#S19546889	#N/A	chr4: 80748847	ASGA0023049	chr4: 136573443	8.55e-07	0.0163742	trans
gnl|UG|Ssc#S35171317	CIRBP	chr2: 77835363	ASGA0084433	chr6: 10759951	6.3e-07	0.0133349	trans
OVRM1_0222_A04	EHD2	chr6: 48953703	ALGA0035224	chr6: 38548262	2.84e-10	4.63e-05	trans
gnl|UG|Ssc#S35164277	NQO1	chr6: 16238853	MARC0004667	chr6: 24530069	1.42e-06	0.0233557	trans
THY01_0111_G01	KDELR1	chr6: 49615447	ASGA0090354	chr6: 35043386	3.64e-06	0.0448595	trans
gnl|UG|Ssc#S23691702	BSDC1	chr6: 82782946	ASGA0029089	chr6: 93287207	3.27e-08	0.0014425	trans
gnl|UG|Ssc#S6073492	EMD	chr9: 31712810	ALGA0037018	chr6: 130367571	4.01e-06	0.0477939	trans
gnl|UG|Ssc#S46877661	FNDC3B	chr13: 119779314	MARC0015649	chr6: 64642039	1.06e-07	0.00351687	trans
AMP01_0004_B11	FAM96A	chr15: 35763634	H3GA0019195	chr6: 147954934	2.41e-06	0.0337972	trans
gnl|UG|Ssc#S23695717	MECP2	chrX: 142301011	ASGA0084308	chr6: 93699983	2.33e-06	0.033031	trans
gnl|UG|Ssc#S23764885	MSH6	chr1: 57255500	H3GA0020344	chr7: 24735765	1.94e-06	0.028983	trans
gnl|UG|Ssc#S46879947	POGZ	chr4: 107030317	MARC0034477	chr7: 106779379	2.52e-06	0.0349449	trans
gnl|UG|Ssc#S35165194	CALM1	chr6: 47824454	ASGA0036244	chr7: 118580274	5.22e-10	7.14e-05	trans
gnl|UG|Ssc#S46879069	#N/A	chr7: 14051632	MARC0021507	chr7: 51067100	2.69e-06	0.0365384	trans
gnl|UG|Ssc#S40453605	KIF13A	chr7: 14204837	H3GA0020222	chr7: 20985785	3.58e-06	0.0443914	trans
gnl|UG|Ssc#S35171270	#N/A	chr7: 27604571	DRGA0007284	chr7: 20312136	7.15e-07	0.0144223	trans
DCI01_0022_A03	#N/A	chr7: 29169293	ALGA0039278	chr7: 21446103	9.94e-09	0.000640532	trans
gnl|UG|Ssc#S48830436	CLIC5	chr7: 46947785	ASGA0032282	chr7: 32728356	4.21e-06	0.0493277	trans
gnl|UG|Ssc#S35166914	WDR61	chr7: 53195104	ALGA0114746	chr7: 134540651	7.03e-09	0.00049198	trans
gnl|UG|Ssc#S18377190	ARHGAP5	chr7: 72357375	H3GA0022058	chr7: 79361697	3.61e-08	0.00155814	trans
OVR01_0097_E11	PSMB5	chr7: 81330060	ALGA0042890	chr7: 86572537	2.16e-09	0.000210875	trans
gnl|UG|Ssc#S38676051	PGRMC2	chr8: 103564272	MARC0058766	chr7: 34803564	3.29e-06	0.0420336	trans
gnl|UG|Ssc#S6072842	#N/A	chr8: 405363	M1GA0010476	chr7: 80747016	4.74e-07	0.0108771	trans
gnl|UG|Ssc#S26716089	EIF4E3	chr13: 58775501	INRA0023771	chr7: 15598295	6.09e-07	0.0130513	trans
gnl|UG|Ssc#S17526422	C21orf59	chr13: 206220260	ALGA0044369	chr7: 111876616	2.06e-06	0.0302813	trans
gnl|UG|Ssc#S35166933	BCKDK	chr3: 17491365	ALGA0049681	chr8: 136361183	3e-06	0.0393591	trans
gnl|UG|Ssc#S20116386	PKIA	chr4: 63078476	ALGA0047457	chr8: 34360370	2.35e-06	0.0331521	trans
gnl|UG|Ssc#S23771394	#N/A	chr5: 109481715	ALGA0046894	chr8: 21507449	3.11e-06	0.0402861	trans
gnl|UG|Ssc#S23761942	#N/A	chr8: 93052893	ALGA0048310	chr8: 83216878	7.59e-07	0.0150435	trans
gnl|UG|Ssc#S19543067	LIMCH1	chr8: 34048456	MARC0075425	chr8: 46706900	8.96e-07	0.0168949	trans
gnl|UG|Ssc#S18381720	SLAIN2	chr8: 40520325	ASGA0038230	chr8: 26163439	1.06e-06	0.0190209	trans
gnl|UG|Ssc#S18355225	CNO	chr8: 3145173	ALGA0047457	chr8: 34360370	2.4e-06	0.0337112	trans
gnl|UG|Ssc#S35164248	NAA50	chr13: 155778484	ALGA0047457	chr8: 34360370	4.27e-06	0.0497943	trans
gnl|UG|Ssc#S40158972	#N/A	chr13: 161943213	H3GA0025654	chr8: 143037814	2.63e-06	0.0358982	trans
gnl|UG|Ssc#S46875968	EIF2S2	chr17: 42843146	ALGA0047457	chr8: 34360370	3.74e-06	0.0456038	trans
gnl|UG|Ssc#S18381985	CEBPB	chr17: 57946112	ALGA0047457	chr8: 34360370	1.15e-06	0.0201272	trans
gnl|UG|Ssc#S17502177	C9orf6	chr1: 280429296	MARC0046575	chr9: 27497398	1.26e-06	0.0214173	trans
gnl|UG|Ssc#S26726557	#N/A	chr6: 14338265	ASGA0082937	chr9: 28086375	1.54e-06	0.0247654	trans
gnl|UG|Ssc#S19546579	ZNF821	chr6: 14509684	ASGA0082471	chr9: 823599	1.16e-06	0.0202496	trans
gnl|UG|Ssc#S23768253	ATBF1	chr6: 15059736	ASGA0091757	chr9: 95164137	2.77e-06	0.0372784	trans
ITT01_0030_G06	GRAMD1A	chr6: 39995624	ALGA0050376	chr9: 1691526	1.73e-09	0.000180063	trans
gnl|UG|Ssc#S23213416	UTP11L	chr6: 86776961	H3GA0028629	chr9: 146542797	3.07e-06	0.0399226	trans
gnl|UG|Ssc#S18381633	AKAP10	chr7: 107017738	MARC0046575	chr9: 27497398	4.19e-06	0.0491456	trans
AMP01_0095_C09	EIF4E	chr8: 130594675	MARC0046575	chr9: 27497398	1.18e-06	0.0204976	trans
gnl|UG|Ssc#S6086465	#N/A	chr9: 9526770	ASGA0090480	chr9: 86869637	2.17e-07	0.00612143	trans
gnl|UG|Ssc#S17501499	#N/A	chr9: 9529163	ASGA0090480	chr9: 86869637	4.25e-06	0.0496305	trans
gnl|UG|Ssc#S31105959	PALB2	chr10: 17295	H3GA0028042	chr9: 121168552	4.12e-06	0.0487132	trans
gnl|UG|Ssc#S17512154	CACNA1S	chr10: 27935052	ASGA0043746	chr9: 77949427	3.78e-06	0.0459457	trans
gnl|UG|Ssc#S23763465	CHRD	chr13: 131758179	H3GA0028739	chr9: 149580715	1.11e-06	0.0196813	trans
gnl|UG|Ssc#S46876899	GGPS1	chr14: 60036115	MARC0009939	chr9: 22554044	4.17e-06	0.0489886	trans
gnl|UG|Ssc#S14896009	#N/A	chr14: 59991347	MARC0073314	chr9: 139106026	5.57e-07	0.0122074	trans
gnl|UG|Ssc#S18555338	TBL1X	chrx: 6534846	INRA0032055	chr9: 82621184	4.04e-06	0.0480089	trans
gnl|UG|Ssc#S6091505	PRKACA	chr2: 65350514	ASGA0048547	chr10: 63669656	1.32e-07	0.00417388	trans
gnl|UG|Ssc#S35168509	MAP7D1	chr6: 85630049	ASGA0048295	chr10: 57985435	9.31e-07	0.0173206	trans
OVRM1_0219_A04	BAG1	chr10: 37484687	ALGA0059175	chr10: 53554878	3.85e-06	0.0465011	trans
gnl|UG|Ssc#S16516963	C9orf21	chr10: 76568516	ALGA0058142	chr10: 33153012	4.09e-08	0.00171413	trans
HTMT1_0018_G10	C17orf37	chr12: 23046955	ASGA0048295	chr10: 57985435	1.7e-06	0.0264873	trans
gnl|UG|Ssc#S35164756	BNIP3	chr14: 152194734	ALGA0060040	chr10: 72575427	2.6e-06	0.0356821	trans
gnl|UG|Ssc#S46876776	ANXA7	chr14: 82330744	DIAS0000707	chr10: 29229917	3.18e-06	0.0409824	trans
gnl|UG|Ssc#S35166819	SLC25A3	chr5: 89607357	DRGA0010834	chr11: 12097084	2.02e-06	0.0299319	trans
gnl|UG|Ssc#S23763499	#N/A	chr9: 118222774	ASGA0052296	chr11: 84452512	1.16e-07	0.00373721	trans
LNG01_0080_G09	TPT1	chr17: 16529390	ASGA0000942	chr11: 22639382	2.09e-08	0.00105264	trans
gnl|UG|Ssc#S46879652	ALDH9A1	chr4: 92712795	ALGA0064900	chr12: 10698900	4.28e-06	0.0498267	trans
gnl|UG|Ssc#S40108865	POLR2L	chr5: 31417233	ALGA0067173	chr12: 60510869	2.38e-07	0.00656632	trans
gnl|UG|Ssc#S23766726	BLVRB	chr6: 44463596	ASGA0055477	chr12: 63132521	3.85e-06	0.0464905	trans
gnl|UG|Ssc#S35174222	GTPBP10	chr9: 77018779	ASGA0054868	chr12: 49919795	1.26e-06	0.021441	trans
gnl|UG|Ssc#S23693605	MED13	chr12: 37666521	ALGA0065848	chr12: 30676313	5.77e-08	0.00221812	trans
gnl|UG|Ssc#S35168215	C1QBP	chr13: 11253063	ASGA0088871	chr12: 53288290	4.22e-07	0.0100081	trans
gnl|UG|Ssc#S32393949	#N/A	chr13: 143076362	UMB10000013	chr12: 9030621	1.29e-06	0.0218446	trans
gnl|UG|Ssc#S23213250	BCAP31	chrx: 142021546	ASGA0054364	chr12: 36015100	3.2e-06	0.0411681	trans
gnl|UG|Ssc#S35326881	#N/A	chr9: 3937802	INRA0041484	chr13: 198331725	1.16e-06	0.0203252	trans
gnl|UG|Ssc#S17524514	GPR27	chr13: 58841920	DIAS0004475	chr13: 75597972	6.26e-09	0.00045408	trans
gnl|UG|Ssc#S23698487	#N/A	chr13: 67742766	ALGA0070206	chr13: 58652792	4.09e-07	0.00977229	trans
gnl|UG|Ssc#S23767637	AMOTL2	chr13: 83023023	ALGA0115189	chr13: 77473380	2.01e-07	0.00574955	trans
gnl|UG|Ssc#S46877654	DCUN1D1	chr13: 130375041	ALGA0072038	chr13: 142769500	7.53e-07	0.0149481	trans
gnl|UG|Ssc#S35171886	APOD	chr13: 142079875	ASGA0059147	chr13: 159897035	1.08e-06	0.0192641	trans
gnl|UG|Ssc#S16516882	CYYR1	chr13: 199815668	MARC0002500	chr13: 192905918	2.71e-06	0.0367004	trans
gnl|UG|Ssc#S26726253	DHX36	chr13: 102337946	ASGA0058150	chr13: 81299872	1.25e-11	3.49e-06	trans
gnl|UG|Ssc#S6086326	#N/A	chr13: 76843033	DRGA0012453	chr13: 61190858	2.68e-09	0.000246092	trans
gnl|UG|Ssc#S16907117	COL5A2	chr15: 104122882	MARC0098145	chr13: 19750520	9.1e-07	0.0170773	trans
gnl|UG|Ssc#S35173501	TFAM	chr14: 100777165	ALGA0079240	chr14: 88201699	3.54e-06	0.0440137	trans
gnl|UG|Ssc#S35166449	RNF170	chr17: 12599377	ALGA0082564	chr14: 143076610	1.8e-06	0.0275801	trans
gnl|UG|Ssc#S46876218	TTN	chr12: 17975916	ALGA0085815	chr15: 78871141	9.02e-08	0.00310997	trans
gnl|UG|Ssc#S18384296	#N/A	chr13: 131527072	ALGA0086981	chr15: 131280764	1.26e-09	0.000138236	trans
AMP01_0014_F11	HADHB	chr3: 119690293	ASGA0072346	chr16: 14634780	3.89e-06	0.0467851	trans
gnl|UG|Ssc#S40527077	#N/A	chr9: 101552526	MARC0010290	chr16: 20676501	3.63e-06	0.0447656	trans
gnl|UG|Ssc#S46877038	LDB3	chr14: 94915443	ASGA0074889	chr16: 86875355	1.2e-06	0.0207706	trans
gnl|UG|Ssc#S23758776	#N/A	chr4: 120562900	INRA0054166	chr17: 53965607	1.07e-06	0.0190635	trans
gnl|UG|Ssc#S46875926	BLCAP	chr17: 46039731	DIAS0003190	chr17: 40354149	1.87e-06	0.0282842	trans
gnl|UG|Ssc#S35166512	HSD17B12	chr2: 20061566	ASGA0078894	chr18: 12490505	2.37e-06	0.0334451	trans
gnl|UG|Ssc#S14900094	YWHAG	chr3: 9882205	ASGA0080220	chr18: 53090433	4.23e-06	0.0494683	trans
gnl|UG|Ssc#S6061731	#N/A	chr13: 80691476	ALGA0109739	chr18: 57411145	1.21e-06	0.0209323	trans
gnl|UG|Ssc#S23212845	IFRD1	chr18: 35914686	ASGA0079424	chr18: 30475555	3.36e-06	0.0427083	trans
AMP01_0077_A05	SEPT7	chr18: 41967905	DBWU0000504	chr18: 48973251	7.95e-09	0.000542542	trans
gnl|UG|Ssc#S40283901	COX7B	chr7: 62178024	INRA0056784	chrX: 70961131	1.2e-07	0.00385057	trans
gnl|UG|Ssc#S35169878	RPS4X	chrx: 65859070	ALGA0099741	chrX: 49515649	1.85e-12	8.39e-07	trans
gnl|UG|Ssc#S35174214	MAGT1	chrX: 70818078	H3GA0051793	chrX: 48751658	1.01e-08	0.000649088	trans
gnl|UG|Ssc#S35170518	GPC3	chrX: 125676111	ASGA0081235	chrX: 106812075	3.28e-06	0.0419107	trans
gnl|UG|Ssc#S47626223	CRK	chr12: 49779584	ALGA0047457	chr8: 34360370	2.76e-06	0.0371782	trans
gnl|UG|Ssc#S18552418	RXRA	chr1: 288836474	ALGA0115385	chr8: 92333584	1.37e-06	0.02278	trans
gnl|UG|Ssc#S19546263	ULK2	chr12: 62668831	ASGA0048559	chr10: 64033924	2.65e-06	0.0360713	trans
gnl|UG|Ssc#S23690915	#N/A	chr1: 305456372	ALGA0123414	#N/A	3.95e-11	9.12e-06	#N/A
gnl|UG|Ssc#S23770961	RP11-534G20.3	chr10: 45876974	ALGA0058660	#N/A	2.35e-14	9.58e-08	#N/A
gnl|UG|Ssc#S19539468	UPF2	chr10: 65693737	ALGA0105766	#N/A	3.28e-06	0.0419398	#N/A
gnl|UG|Ssc#S43509666	#N/A	chr12: 58221548	MARC0067244	#N/A	5.07e-10	6.97e-05	#N/A
gnl|UG|Ssc#S35171216	CALM2	chr13: 155540039	ASGA0089411	#N/A	6.07e-07	0.01302	#N/A
gnl|UG|Ssc#S18383312	#N/A	chr13: 166954657	MARC0084013	#N/A	4.19e-06	0.0491743	#N/A
gnl|UG|Ssc#S6080735	#N/A	#N/A	ASGA0030393	#N/A	5.12e-07	0.0114925	#N/A
gnl|UG|Ssc#S40093788	AKAP7	chr1: 35797354	ALGA0002567	#N/A	6.11e-08	0.0023239	#N/A
gnl|UG|Ssc#S23690003	EIF5	#N/A	H3GA0023688	#N/A	1.84e-08	0.00096902	#N/A
gnl|UG|Ssc#S35172993	FOXJ3	#N/A	ASGA0030393	#N/A	4.05e-08	0.0017054	#N/A
gnl|UG|Ssc#S19543418	#N/A	#N/A	DIAS0003763	chr9: 36559391	2.76e-06	0.0371633	#N/A
gnl|UG|Ssc#S40374468	#N/A	#N/A	CASI0009023	chr14: 69572093	3.63e-06	0.0447656	#N/A
gnl|UG|Ssc#S35174285	HNRNPH2	#N/A	H3GA0051793	chrX: 48751658	1.1e-13	1.28e-07	#N/A
gnl|UG|Ssc#S20116287	CDKN1B	#N/A	DRGA0002793	chr2: 23601374	3.11e-06	0.0402663	#N/A
gnl|UG|Ssc#S46917265	#N/A	#N/A	H3GA0007086	chr2: 90190570	1.34e-12	7.9e-07	#N/A
gnl|UG|Ssc#S35165204	EIF3B	#N/A	MARC0058572	chr3: 1985947	1.91e-07	0.00552428	#N/A
gnl|UG|Ssc#S35164306	MRPL53	#N/A	ALGA0019577	chr3: 69935645	6.55e-08	0.00245294	#N/A
gnl|UG|Ssc#S17518957	#N/A	#N/A	ASGA0096867	chr3: 2013852	4.73e-10	6.62e-05	#N/A
gnl|UG|Ssc#S46879722	ASPH	#N/A	ASGA0020144	chr4: 78492873	3.41e-09	0.000292827	#N/A
gnl|UG|Ssc#S35173862	PTP4A3	#N/A	ASGA0017041	chr4: 2248546	8.73e-07	0.0165914	#N/A
gnl|UG|Ssc#S40153466	#N/A	#N/A	ASGA0020377	chr4: 83626202	1.78e-06	0.0274154	#N/A
gnl|UG|Ssc#S18552988	#N/A	#N/A	ASGA0025164	chr5: 27892051	5.15e-08	0.00203413	#N/A
gnl|UG|Ssc#S18385595	#N/A	#N/A	ASGA0026630	chr5: 90808668	4.22e-12	1.51e-06	#N/A
gnl|UG|Ssc#S18380994	GEMIN7	#N/A	ASGA0028191	chr6: 47195403	2.53e-08	0.00120849	#N/A
gnl|UG|Ssc#S17527056	#N/A	#N/A	MARC0059262	chr6: 91608952	7.04e-08	0.00258761	#N/A
gnl|UG|Ssc#S35172699	AURKAIP1	#N/A	H3GA0054921	chr6: 39526829	4.12e-06	0.0486915	#N/A
gnl|UG|Ssc#S40433705	GNG5	#N/A	ALGA0036707	chr6: 120793801	7.17e-12	2.29e-06	#N/A
gnl|UG|Ssc#S35171517	CD3EAP	#N/A	ALGA0041314	chr7: 50564364	4.07e-06	0.0482595	#N/A
gnl|UG|Ssc#S35167124	C14orf153	#N/A	ASGA0037093	chr7: 129119274	3.42e-09	0.000293156	#N/A
gnl|UG|Ssc#S23757966	TMEM41B	#N/A	DRGA0008338	chr8: 15655051	6.12e-07	0.0130874	#N/A
gnl|UG|Ssc#S27602023	#N/A	#N/A	ALGA0047457	chr8: 34360370	3.6e-06	0.0445363	#N/A
gnl|UG|Ssc#S18360610	EGFR	#N/A	ASGA0092491	chr9: 152157565	1.42e-08	0.000851111	#N/A
gnl|UG|Ssc#S18381418	SEPHS1	#N/A	M1GA0014146	chr10: 54710198	3.81e-06	0.0461085	#N/A
gnl|UG|Ssc#S35171967	CAPN2	#N/A	ALGA0057599	chr10: 20761126	9.3e-10	0.000110615	#N/A
gnl|UG|Ssc#S35167959	PHYH	#N/A	ALGA0059138	chr10: 52510817	8.85e-08	0.00306735	#N/A
gnl|UG|Ssc#S26731550	PAPD5	#N/A	M1GA0015042	chr11: 21568871	3.94e-06	0.0471784	#N/A
gnl|UG|Ssc#S35168233	AP2B1	#N/A	MARC0113412	chr12: 33719441	2.42e-06	0.0339099	#N/A
gnl|UG|Ssc#S40219489	CORO6	#N/A	M1GA0016816	chr12: 45544483	3.53e-09	0.000299984	#N/A
gnl|UG|Ssc#S35170052	MRPL45	#N/A	ASGA0096968	chr12: 24215809	2.07e-08	0.00104799	#N/A
gnl|UG|Ssc#S35164119	ZCCHC24	#N/A	ASGA0065360	chr14: 100133766	3.3e-06	0.0420693	#N/A
gnl|UG|Ssc#S23694531	DAG1	#N/A	ASGA0072346	chr16: 14634780	2.97e-07	0.00780458	#N/A
gnl|UG|Ssc#S17514407	MMP24	#N/A	H3GA0048883	chr17: 42998995	1.61e-09	0.000169434	#N/A
MLTL1_0030_A04	HOOK3	#N/A	ASGA0075294	chr17: 12781031	7.31e-09	0.000505958	#N/A
