# Supplementary material for: A Genome-Wide Investigation of Expression Characteristics of Natural Antisense Transcripts in Liver and Muscle Samples of Pigs
Source: PLoS One. 2012 Dec 20;7(12):e52433. doi: 10.1371/journal.pone.0052433 (PMC3527515; doi:10.1371/journal.pone.0052433)
Supplement: Table S4 — Transcripts having both sense and antisense eQTL. (XLS) [file pone.0052433.s004.xls]

## Sheet: Sheet1
Table S4-1. Transcripts having both sense and antisense eQTL in liver
Transcript name	eQTL of antisense transcript	eQTL of sense transcript
ADR01_0078_A06	chr9: 43211055	chr9: 43865181
AMP01_0005_B07	chr6: 89203581	chr6: 97214894
AMP01_0006_C10	chr18: 20126280	chr18: 20338092
LVR01_0068_D04	chr6: 26698211	chr6: 22597091; chr14: 43878442; chr16: 66555643
LVR01_0073_E01	chr2: 107157162	chr2: 110388942
LVRM1_0009_D10	chr14: 136115348	chr1: 289152466; chr2: 24606056; chr4:138475230; chr5: 29844531; chr6: 23005830; chr7: 7187201; chr8: 42621415; chr9: 135725781; chr10: 30526350; chr12: 6952796; chr13: 190183426; chr14: 133177541; chr15: 145033892; chr16: 37448044; chr17: 60523466; chr18: 53033234
LVRM1_0037_A07	chr14: 93841646	chr2: 45086184; chr3: 47511486; chr6: 8808878; chr10: 20103037; chr14: 93841646
LVRM1_0056_B08	chr5: 23994070	chr5: 22921968
LVRM1_0097_C05	chr14: 50526418	chr14: 72496192
LVRM1_0138_B11	chr14: 117715367	chr4: 63982652; chr7: 7187201; chr9: 124929269; chr14: 119189483
LVRM1_0154_C07	chr10: 24257164	chr10: 24257164
LVRM1_0205_B11	chr14: 125955481	chr1: 22571778; chr11: 16554877; chr17: 56112052
OVRM1_0039_G01	chr9: 138885165	chr9: 138885165
OVRM1_0127_G11	chr1: 17991862	chr1: 44720402
PTG01_0023_H06	chrX: 12941862	chrx: 12292247
gnl|UG|Ssc#S14766628	chr8: 51070662	chr8: 69662284; chr14: 81437029
gnl|UG|Ssc#S16762471	chr7: 105538181	chr7: 107571343
gnl|UG|Ssc#S16770197	chr7: 95077435	chr7: 101888771
gnl|UG|Ssc#S18355303	chr5: 95413821	chr5: 87736934
gnl|UG|Ssc#S18356788	chr15: 140324685	chr15: 135428202
gnl|UG|Ssc#S18360348	chrX: 134649891	chrx: 134649891
gnl|UG|Ssc#S18378016	chr16: 2769323	chr2: 135585890; chr3: 91245955; chr10: 63773388
gnl|UG|Ssc#S18381775	chr14: 43971751	chr7: 15663804; chr14: 31797751
gnl|UG|Ssc#S18383539	chr9: 12047117	chr9: 11422667
gnl|UG|Ssc#S18383678	chr4: 120752641	chr4: 123019301
gnl|UG|Ssc#S18384296	chr15: 131280764	chr9: 73855980; chr15: 131311615
gnl|UG|Ssc#S18549474	chr4: 365406	chr4: 1037907
gnl|UG|Ssc#S18552886	chr5: 11350875	chr2: 21847372; chr3: 87855129; chr4: 1687521; chr5: 13200721; chr6: 152539924; chr7: 10118287; chr8: 17190050; chr9: 49030981; chr10: 58132427; chr11: 40251362; chr13: 107444223; chr14: 137190360; chr15: 88559530; chr16: 16435455; chr17: 32543553; chr18: 53821231; chrx: 7674339
gnl|UG|Ssc#S18554183	chr2: 91770525	chr2: 93857371
gnl|UG|Ssc#S18555080	chr5: 11709337	chr5: 13462472
gnl|UG|Ssc#S19226542	chr8: 130909240	chr8: 128614820; chr17: 133456311
gnl|UG|Ssc#S19541055	chr13: 83592373	chr1: 93279053; chr13: 81059426
gnl|UG|Ssc#S19539468	chr10: 65712534	chr4: 84583674
gnl|UG|Ssc#S19547860	chr10: 53170390	chr10: 45437677
gnl|UG|Ssc#S19550259	chr14: 4906200	chr7: 17681682; chr14: 4242123
gnl|UG|Ssc#S20116543	chr13: 75597972	chr13: 75597972
gnl|UG|Ssc#S20458640	chr4: 121010319	chr1: 21899292; chr2: 41614382; chr3: 74147505; chr4: 120018660; chr8: 6465288; chr10: 70020888; chr15: 95139050
gnl|UG|Ssc#S21547186	chr7: 130913628	chr7: 128674508
gnl|UG|Ssc#S21554820	chr7: 114977348	chr7: 114977348
gnl|UG|Ssc#S23213353	chr14: 126288515	chr1: 307572002; chr6: 155371370; chr8: 6616353; chr10: 66800333; chr11: 82406620; chr13: 41799284; chr14: 125228995; chr17: 32543553
gnl|UG|Ssc#S23690915	chr1: 305725752	chr1: 305132025
gnl|UG|Ssc#S23691482	chr3: 8593791	chr3: 8593791
gnl|UG|Ssc#S23700902	chr1: 121809053	chr1: 84360641
gnl|UG|Ssc#S23757828	chr6: 138377709	chr1: 310671778; chr6: 141530340
gnl|UG|Ssc#S23757893	chr3: 42096113	chr1: 48810527; chr3: 44138379; chr10: 6354
gnl|UG|Ssc#S23763359	chr3: 21126379	chr3: 21126379
gnl|UG|Ssc#S23767528	chr12: 35990853	chr12: 35139128
gnl|UG|Ssc#S23768208	chr3: 18724340	chr3: 18724340; chr10:150115
gnl|UG|Ssc#S23768320	chr2: 97244806	chr2: 96865105
gnl|UG|Ssc#S23768374	chr9: 10749704	chr9: 9995702
gnl|UG|Ssc#S26711302	chr2: 130293117	chr2: 129999370
gnl|UG|Ssc#S26711436	chr1: 23858687	chr1: 17991862
gnl|UG|Ssc#S26712067	chr14: 46325913	chr14: 62108086
gnl|UG|Ssc#S26712542	chr3: 71652916	chr3: 71652916; chr5: 18012619; chr6: 143719226; chr7: 48105743; chr8: 41059425; chr9: 135423002; chr11: 6233637; chr13: 176657380; chr14: 142361846; chr15: 17819850
gnl|UG|Ssc#S26716413	chr2: 18310800	chr2: 16030402
gnl|UG|Ssc#S26718660	chr11: 23841410	chr11: 22990483
gnl|UG|Ssc#S26726190	chr1: 176338447	chr1: 196015749
gnl|UG|Ssc#S26726256	chr15: 123838823	chr15: 127369115
gnl|UG|Ssc#S26727528	chr14: 21902332	chr14: 21710216
gnl|UG|Ssc#S26731531	chr10: 11563519	chr10: 10793568
gnl|UG|Ssc#S28103974	chr1: 266453031	chr1: 256989077; chr3: 12399516; chr4: 64718164; chr7: 122798672; chr13: 180799150
gnl|UG|Ssc#S31108521	chr6: 146808544	chr6: 143976085
gnl|UG|Ssc#S31116518	chr2: 95851681	chr2: 89541402
gnl|UG|Ssc#S31985999	chr1: 92710322	chr1: 87325170
gnl|UG|Ssc#S33333596	chr6: 132065392	chr6: 132065392
gnl|UG|Ssc#S34495154	chr18: 26595315	chr18: 26595315
gnl|UG|Ssc#S34495412	chr1: 284932623	chr1: 285733007
gnl|UG|Ssc#S34506283	chr10: 27292836	chr10: 28657913; chr11: 4932317
gnl|UG|Ssc#S34521601	chr7: 109405443	chr7: 110831911
gnl|UG|Ssc#S35164260	chr15: 83205210	chr15: 58253716
gnl|UG|Ssc#S35164836	chr15: 81926381	chr1: 100080552; chr7: 37109781; chr11: 20085816; chr16: 52371544
gnl|UG|Ssc#S35164912	chr4: 120553443	chr4: 121010319
gnl|UG|Ssc#S35165244	chr5: 23994070	chr5: 23994070; chr5: 45119231
gnl|UG|Ssc#S35165264	chr13: 1776562	chr13: 2161727
gnl|UG|Ssc#S35165362	chr7: 123764425	chr1: 23885723; chr7: 122877455; chr8: 41047757; chr11: 67955448; chr13: 6582320
gnl|UG|Ssc#S35165614	chr14: 120337966	chr14: 120337966
gnl|UG|Ssc#S35165644	chr6: 143137565	chr2: 130343549; chr4: 33016884; chr6: 142492867; chr10: 30526350; chr13: 192149198; chr17: 7508760; chr18: 2827030
gnl|UG|Ssc#S35166046	chr2: 162088043	chr2: 162088043
gnl|UG|Ssc#S35166270	chr11: 84687502	chr11: 85891795
gnl|UG|Ssc#S35166448	chr14: 144191695	chr4: 63982652; chr14: 144268213
gnl|UG|Ssc#S35166513	chr11: 5503125	chr11: 5503125
gnl|UG|Ssc#S35166838	chr17: 46405580	chr17: 42151857
gnl|UG|Ssc#S35167116	chr1: 309589476	chr1: 309293990
gnl|UG|Ssc#S35169184	chr14: 142271869	chr2: 4849479; chr4: 63982652; chr7: 7187201; chr8: 8196205; chr11: 82806641; chr14: 142271869
gnl|UG|Ssc#S35167157	chr6: 152208520	chr6: 152208520
gnl|UG|Ssc#S35167163	chr9: 4014490	chr4: 138475230; chr9: 3960454
gnl|UG|Ssc#S35167582	chr1: 253630064	chr1: 255072572; chr4: 121846313
gnl|UG|Ssc#S35167878	chr3: 71652916	chr3: 71652916
gnl|UG|Ssc#S35168461	chr3: 103487445	chr3: 104253716
gnl|UG|Ssc#S35168489	chr3: 18738936	chr1: 289152466; chr3: 18738936; chr14: 13958166
gnl|UG|Ssc#S35168513	chr11: 24228778	chr1: 22639382; chr2: 147952931; chr3: 124832405; chr4: 114882426; chr6: 39960478; chr7: 51067100; chr9: 14070327; chr11: 24088736; chr12: 34089866; chr13: 35107691; chr14: 4117715; chr18: 53889747
gnl|UG|Ssc#S35168588	chr6: 17971068	chr1: 167761120; chr3: 2391386; chr6: 14279655
gnl|UG|Ssc#S35168983	chr3: 68326976	chr2: 100301718
gnl|UG|Ssc#S35169021	chr18: 20872812	chr18: 22235310
gnl|UG|Ssc#S35169221	chr5: 2924508	chr1: 163684754; chr5: 3730551
gnl|UG|Ssc#S35169612	chr10: 51028164	chr10: 51028164
gnl|UG|Ssc#S35170020	chr6: 47228630	chr1: 309125803; chr5: 55385950; chr6: 49146524
gnl|UG|Ssc#S35170400	chr8: 78410130	chr8: 73810886; chr13: 42933805
gnl|UG|Ssc#S35171270	chr7: 20312136	chr7: 33708577
gnl|UG|Ssc#S35172553	chr9: 47503244	chr9: 28549637
gnl|UG|Ssc#S35173082	chr13: 20069775	chr1: 212800385; chr13: 20004436
gnl|UG|Ssc#S35173770	chr12: 20565887	chr11: 5464980
gnl|UG|Ssc#S35174079	chr14: 17272075	chr1: 136455430; chr2: 27035760; chr6: 23005830; chr7: 20864026; chr10: 50426932; chr14: 17272075; chr17: 66153022									15715205	0	0	61503425	0	0
gnl|UG|Ssc#S35723883	chr16: 33905749	chr1: 56081307; chr2: 2673647; chr3: 34989088; chr4:19818145; chr5: 10866974; chr6: 39240592; chr7: 129119274; chr9: 85988046; chr10: 26456476; chr12: 20565887; chr13: 195762111; chr14: 125978735; chr15: 42411616; chr16: 50836599
gnl|UG|Ssc#S37959693	chr9: 88978634	chr9: 70600386
gnl|UG|Ssc#S40160168	chr2: 11823963	chr2: 12386672
gnl|UG|Ssc#S40188832	chr18: 8862233	chr1: 193538992; chr18: 8585315
gnl|UG|Ssc#S40391394	chr1: 143979942	chr6: 17567623
gnl|UG|Ssc#S40426887	chr4: 119910329	chr4: 120432925
gnl|UG|Ssc#S40474136	chr9: 135056571	chr9: 133403289
gnl|UG|Ssc#S46876867	chr14: 64116421	chr3: 103395120; chr4: 63982652
gnl|UG|Ssc#S46877012	chr14: 72927053	chr14: 78468887
gnl|UG|Ssc#S46877934	chr13: 159112745	chr13: 159112745
gnl|UG|Ssc#S46877108	chr14: 138164405	chr14: 138164405
gnl|UG|Ssc#S46877854	chr11: 12925634	chr11: 12925634
gnl|UG|Ssc#S46877890	chr11: 4043716	chr1:59292000; chr2: 125596048; chr4: 134724098; chr5: 104740862; chr6: 8687181; chr7: 90748659; chr8:144209954; chr9: 21392712; chr10: 19927280; chr11: 8334130; chr13: 6211135; chr16: 48069505; chr17: 32040869; chr18: 53821231
gnl|UG|Ssc#S46878796	chr7: 106028315	chr6: 4478936; chr7: 106702548
gnl|UG|Ssc#S46878923	chr7: 122877455	chr1: 197192743; chr2: 12524788; chr3: 77918476; chr4: 138475230; chr5: 110354056; chr6: 44055053; chr7: 123718332; chr8: 143695766; chr9: 140127128; chr11: 14667406; chr12: 58297633; chr13: 17021754; chr14: 12040022; chr15: 139556807; chr16: 48278014; chr17: 66153022; chr18: 57936786; ; chrx: 10134168
gnl|UG|Ssc#S46878967	chr7: 118979653	chr7: 118979653
gnl|UG|Ssc#S46879126	chr7: 1780404	chr7: 4406736
gnl|UG|Ssc#S46879687	chr4: 86209504	chr4: 91521625
gnl|UG|Ssc#S46880576	chr1: 145991718	chr1: 229591966
gnl|UG|Ssc#S49953836	chr1: 140052792	chr1: 133472365
gnl|UG|Ssc#S50171253	chr8: 78858282	chr3: 21528275; chr4: 123369123; chr6: 89203581; chr7: 50260219; chr8: 79128136; chr9: 140017900; chr8: 81437029; chr15: 87809958; chr17: 62503507
gnl|UG|Ssc#S6054340	chr5: 65486918	chr5: 65569577
gnl|UG|Ssc#S6073341	chr9: 146799282	chr9: 145701788
gnl|UG|Ssc#S6076282	chr13: 98072328	chr13: 98072328
gnl|UG|Ssc#S6077386	chrX: 45123418	chrx: 50839151
gnl|UG|Ssc#S6082158	chr2: 5642038	chr2: 4110608
gnl|UG|Ssc#S6089862	chr8: 10376290	chr8: 11946016; chr15: 131030518
gnl|UG|Ssc#S6091219	chr4: 99083021	chr4: 97323684
SKNB1_0050_B04	chr7: 105663079	chr7: 105752757
SPL01_0033_A07	chr7: 29871564	chr2: 27500416; chr3: 50929581; chr4: 128411930; chr7: 24735765; chr10: 48266020; chr12: 11073939; chr13: 61157938; chr15: 48695764; chr17: 55191790

## Sheet: Sheet2
Table S4-2. Transcripts having both sense and antisense eQTL in muscle
Transcript name	eQTL of antisense transcript	eQTL of sense transcript
AMP01_0077_E07	chr1: 224416800	chr1: 216939236
DCI01_0022_A03	chr7: 21446103	chr7: 46406018
LVR01_0073_E01	chr2: 92300020	chr2: 107413552; chr4: 134673435; chr7: 23706793; chr11: 77058215; chr18: 4142049
OVR01_0075_H07	chr2: 45145026	chr2: 46542866
OVRM1_0062_H05	chr8: 75711031	chr8:74017045
OVRM1_0219_A04	chr10: 53554878	chr10: 34945662
gnl|UG|Ssc#S14900094	chr18: 53090433	chrx: 24440411
gnl|UG|Ssc#S16767994	chr17: 51722304	chr7: 16929710
gnl|UG|Ssc#S17501499	chr9: 86869637	chr9: 9922128
gnl|UG|Ssc#S17502177	chr9: 27497398	chr1: 280835623
gnl|UG|Ssc#S17505040	chr4: 129629997	chr4: 129629997
gnl|UG|Ssc#S17510836	chr1: 985857	chr1: 9586111
gnl|UG|Ssc#S17513940	chr5: 63305961	chr5: 66243536; chr15: 45119231
gnl|UG|Ssc#S17514407	chr17: 42998995	chr17: 41777060
gnl|UG|Ssc#S17518409	chr15: 152240935	chr5: 19925044; chr15: 152240935
gnl|UG|Ssc#S17518996	chr2: 149151331	chr2: 149836864
gnl|UG|Ssc#S17526422	chr7: 111876616	chr11: 207191915; chr13: 206226852
gnl|UG|Ssc#S17526927	chr14: 21191805	chr1: 136455430; chr4: 63982652; chr7: 7187201; chr14: 24526666
gnl|UG|Ssc#S17527075	chr12: 3329538	chr12: 248014
gnl|UG|Ssc#S18355152	chr1: 258801630	chrx: 24440411
gnl|UG|Ssc#S18377190	chr7: 79361697	chr7: 70644286
gnl|UG|Ssc#S18379834	chr9: 30555946	chr9: 30522283
gnl|UG|Ssc#S18381720	chr8: 26163439	chr8: 43425758
gnl|UG|Ssc#S18381985	chr8: 34360370	chrx: 24440411
gnl|UG|Ssc#S18384296	chr15: 131280764	chr9: 84965987; chr15: 131030518
gnl|UG|Ssc#S18385595	chr5: 90808668	chr5: 89787611
gnl|UG|Ssc#S18546947	chr18: 45313098	chr18: 45373327
gnl|UG|Ssc#S18547858	chr6: 47321053	chrx: 28389686
gnl|UG|Ssc#S18552988	chr5: 27892051	chr5: 24354867
gnl|UG|Ssc#S19537602	chr1: 13226176	chr1: 12827441
gnl|UG|Ssc#S19546604	chr6: 125983655	chr1: 310671778; chr6: 125983655
gnl|UG|Ssc#S19547860	chr10: 45254735	chr10: 53170390
gnl|UG|Ssc#S19548031	chr2: 125342724	chr2: 125342724
gnl|UG|Ssc#S20116410	chr9: 34393310	chr9: 37323350
gnl|UG|Ssc#S20944627	chr6: 74446286	chr6: 76356358; chr16: 66555643
gnl|UG|Ssc#S21561077	chr6: 40849986	chr6: 41118553; chr14: 43878442
gnl|UG|Ssc#S22274398	chr12: 5209911	chrx: 28389686
gnl|UG|Ssc#S22277516	chr8: 39271876	chr1: 307297255; chr4: 1759214; chr7: 23706793; chr8: 57262741; chr15: 95312754; chr16: 77611594; chr17: 32909165							chr1: 307297255; chr4: 1759214; chr7: 23706793; chr8: 57262741; chr15: 95312754; chr16: 77611594; chr17: 32909165
gnl|UG|Ssc#S22312271	chr4: 103804488	chr4: 103804488
gnl|UG|Ssc#S23691702	chr6: 93287207	chr6: 93287207
gnl|UG|Ssc#S23692914	chr14: 41220865	chr14: 41220865
gnl|UG|Ssc#S23698487	chr13: 58652792	chrx: 28389686
gnl|UG|Ssc#S23761942	chr8: 83216878	chr7: 35177641
gnl|UG|Ssc#S23767528	chr12: 35139128	chr11: 75593875
gnl|UG|Ssc#S23771356	chr13: 3868357	chr3: 28449298; chr8: 105078714; chr13: 2456236
gnl|UG|Ssc#S23775891	chr18: 14233591	chr18: 13751595
gnl|UG|Ssc#S25135664	chr10: 26980493	chr1: 59292000; chr10: 26980493; chr12: 58297633; chr13: 175326471
gnl|UG|Ssc#S26711436	chr1: 44720402	chr1: 17991862
gnl|UG|Ssc#S26718660	chr11: 23175675	chr1: 22707270; chr11: 23035321
gnl|UG|Ssc#S26726583	chr8: 31778839	chr8: 38972975
gnl|UG|Ssc#S26727623	chr2: 94409695	chr2: 113050322
gnl|UG|Ssc#S30132081	chr12: 14557386	chr12: 13145004
gnl|UG|Ssc#S31105959	chr9: 121168552	chrx: 24440411
gnl|UG|Ssc#S31117365	chr18: 53591621	chr18: 53591621
gnl|UG|Ssc#S31125897	chr12: 3308664	chr12: 3308664
gnl|UG|Ssc#S32382476	chr3: 28690175	chr3: 28757940
gnl|UG|Ssc#S34498339	chr6: 96133595	chr6: 96365981; chr13: 192149198; chr14: 43878442; chr16: 66571074
gnl|UG|Ssc#S34528527	chr9: 32670608	chr9: 32741836
gnl|UG|Ssc#S35164756	chr10: 72575427	chr14: 151548846
gnl|UG|Ssc#S35165194	chr7: 118580274	chrx: 28389686
gnl|UG|Ssc#S35165200	chr12: 22890196	chrx: 28389686
gnl|UG|Ssc#S35166933	chr8: 136361183	chr1: 273277296; chr3: 18042146; chr10: 6354
gnl|UG|Ssc#S35167124	chr7: 129119274	chrx: 28389686
gnl|UG|Ssc#S35167513	chr6: 96365981	chr6: 96365981
gnl|UG|Ssc#S35167959	chr10: 52510817	chr10: 54233920
gnl|UG|Ssc#S35168233	chr12: 33719441	chr12: 42364136
gnl|UG|Ssc#S35169186	chr6: 45777816	chr6: 53422895; chr7: 79478733; chr14: 43908898; chr16: 47944374
gnl|UG|Ssc#S35169246	chr18: 54644105	chr18: 55267497
gnl|UG|Ssc#S35169785	chr7: 12781950	chr7: 12781950
gnl|UG|Ssc#S35169878	chrX: 49515649	chrx: 86201492
gnl|UG|Ssc#S35169955	chr6: 49817264	chr1: 309125803; chr6: 48031641; chr14: 143776639; chr16: 66571074
gnl|UG|Ssc#S35171418	chr1: 283864264	chr1: 279972181; chr13: 178315976
gnl|UG|Ssc#S35171802	chr4: 109093503	chr4: 98568480
gnl|UG|Ssc#S35171886	chr13: 159897035	chr7: 51919495; chr11: 67750783; chr13: 148090109
gnl|UG|Ssc#S35172350	chr9: 140692569	chr7: 32215714
gnl|UG|Ssc#S35172553	chr9: 43527428	chr9: 38106213
gnl|UG|Ssc#S35172591	chr3: 23406143	chr3: 17091063
gnl|UG|Ssc#S35172699	chr6: 39526829	chr1: 309088209; chr6: 53526888
gnl|UG|Ssc#S35173082	chr13: 20918664	chr13: 20069775
gnl|UG|Ssc#S35173271	chr9: 11173683	chrx: 24440411
gnl|UG|Ssc#S35174222	chr12: 49919795	chr9: 77769224
gnl|UG|Ssc#S40154544	chr2: 2715091	chr2: 5888217
gnl|UG|Ssc#S40219489	chr12: 45544483	chr12: 47292193; chr16: 47259859; chrx: 104399270
gnl|UG|Ssc#S40303443	chr4: 130022371	chr4: 130022371
gnl|UG|Ssc#S46879272	chr5: 82196866	chr5: 80954384; chr7: 89851981
gnl|UG|Ssc#S40831913	chr12: 62600494	chr7: 48241835
gnl|UG|Ssc#S46875765	chrX: 113548897	chrx: 112615161
gnl|UG|Ssc#S46875898	chr17: 53299192	chr17: 52748995
gnl|UG|Ssc#S46875926	chr17: 40354149	chr17: 44664851
gnl|UG|Ssc#S46876218	chr15: 78871141	chr15: 112709857
gnl|UG|Ssc#S46877016	chr14: 77974347	chr14: 77566009
gnl|UG|Ssc#S46877793	chr11: 75081898	chr11: 74978970
gnl|UG|Ssc#S46877890	chr11: 6526695	chr1: 202987973; chr2: 126697866; chr3: 105857176; chr4: 134724098; chr6: 8687181; chr8: 36719193; chr11: 9611445; chr12: 8472378; chr13: 207919424; chr17: 34256714
gnl|UG|Ssc#S46877905	chr7: 37582457	chr7: 42489659
gnl|UG|Ssc#S46878867	chr7: 98643782	chrx: 28389686
gnl|UG|Ssc#S46879681	chr4: 96803099	chrx: 24440411
gnl|UG|Ssc#S46879722	chr4: 78492873	chr1: 31466142; chr4: 64622740; chr7: 48241835
gnl|UG|Ssc#S48830434	chr16: 69042784	chr16: 64889077
gnl|UG|Ssc#S48830436	chr7: 32728356	chr7: 40057350
gnl|UG|Ssc#S6055619	chr1: 136210522	chr1:136210522; chr6: 136455125; chr8: 100547723
gnl|UG|Ssc#S6057890	chr17: 6788050	chrx: 28389686
gnl|UG|Ssc#S6074487	chr14: 111814949	chr7: 7187201; chr14: 104552293
gnl|UG|Ssc#S6085280	chr2: 6739519	chr3: 126222092
gnl|UG|Ssc#S6666744	chr6: 146729251	chr1: 116031370; chr2: 135007186; chr3: 35243607; chr4: 62027221; chr5: 69669255; chr6: 142803333; chr7: 131126819; chr8: 7103219; chr9: 49828560; chr10: 60177682; chr11: 58988824; chr12: 62832534; chr13: 173137870; chr14: 149074164; chr15: 60040410; chr16: 50836599; chrx: 142047331
SPL01_0016_D02	chr3: 134174846	chr3: 141033116
SPL01_0080_E02	chr15: 147213609	chrx: 28389686
UTR01_0013_G04	chr8: 139895592	chr8: 139728175; chr17: 133456311
