# Supplementary material for: A Genome-Wide Investigation of Expression Characteristics of Natural Antisense Transcripts in Liver and Muscle Samples of Pigs
Source: PLoS One. 2012 Dec 20;7(12):e52433. doi: 10.1371/journal.pone.0052433 (PMC3527515; doi:10.1371/journal.pone.0052433)
Supplement: Table S5 — Primers for strand-specific reverse transcription and real-time PCR. (XLS) [file pone.0052433.s005.xls]

## Sheet: Sheet1
Table S5. primers for strand-specific reverse transcription and real-time PCR
Target	primer for reverse transcription of sense transcript (5'→3')	primer for reverse transcription of antisense transcript (5'→3')	primer for real time PCR-Forward (5'→3')	primer for real time PCR-reverse (5'→3')
ADH4	AGAGCAGAACTGTCCGAATG	CCTGGGAAGCAAACAAACCG	TCACCCAATCAGACAGGAA	CCACCCAACTAACAACACC
C1QB	ACTCGTAGTTCTCATTGGCGTTGG	CACCAACGCCAATGAGAACTACGA	CCCCATCACTGTCAAGCACG	GAGATCGCCAAGAACCAGGAAG
CA3	TGCCAAGGGAGACAACCAAT	TCATTCACTCCTGCGTGTTCT	ATAGTGAGGTGCTGGTAGTGG	TTGTAGAATGGAATCTGTGCC
EIF4A2	AAAGGGTATGATGTGATTGCT	GCACATCAATCCCACGAGCC	AGCAGCAGTTGATGACCAGA	CCAGACAATACAAACCACCTAA
ENO3	ACCACGAGGTCGGCGATGAA	GGGGTCATCAAGGGCAAATACG	ATCCAAACCGTCCTTTCCCTCT	CGTTGCTGTGGCTGTGCTGTA
GATM	TTGGCATCCACCATAACACG	ATGGAAGGCGTGACAGTGAG	CCACCTCGGTTTACATTCTC	CGACCCACTATCACTTCCTCT
IGF2R	CTCATCCGCCTCTTCCTCCTTGTT	GCGAATCACAGAATCCAGAGTAGCAT	TGCGGACTCACAGTTCTCCTTCA	GGTCACCCAGATGCCCTCACA
LDB3	GTGGCTTCACCCTTCCTTGTA	ATGTCCTACAGCGTGACCCTGACAG	GGGCTATCACTAACTCTACTAACTCTTCC	GCCTCACTAACCACCATCTTTCT
β-actin	Oligo dT		GACAGGATGCAGAAGGAGATCAC	GGAGGCGCGATGATCTTG
